# Supplementary material for: Decoding topologically associating domains with ultra-low resolution Hi-C data by graph structural entropy
Source: Nat Commun. 2018 Aug 15;9:3265. doi: 10.1038/s41467-018-05691-7 (PMC6093941; doi:10.1038/s41467-018-05691-7)
Supplement: Supplementary file 3 — Supplementary Data 1 [file 41467_2018_5691_MOESM3_ESM.xlsx]

## Sheet: Sheet1
hES	chr1	520000	1560000	deDoc(M)
hES	chr1	1560000	2400000	deDoc(M)
hES	chr1	2400000	3800000	deDoc(M)
hES	chr1	3800000	4600000	deDoc(M)
hES	chr1	4600000	5360000	deDoc(M)
hES	chr1	5360000	6000000	deDoc(M)
hES	chr1	6000000	6440000	deDoc(M)
hES	chr1	6440000	6680000	deDoc(M)
hES	chr1	6680000	6920000	deDoc(M)
hES	chr1	6920000	7200000	deDoc(M)
hES	chr1	7200000	7640000	deDoc(M)
hES	chr1	7640000	7960000	deDoc(M)
hES	chr1	7960000	8320000	deDoc(M)
hES	chr1	8320000	8480000	deDoc(M)
hES	chr1	8480000	8840000	deDoc(M)
hES	chr1	8840000	9520000	deDoc(M)
hES	chr1	9520000	9680000	deDoc(M)
hES	chr1	9680000	9920000	deDoc(M)
hES	chr1	9920000	10160000	deDoc(M)
hES	chr1	10160000	10440000	deDoc(M)
hES	chr1	10440000	11000000	deDoc(M)
hES	chr1	11000000	11240000	deDoc(M)
hES	chr1	11240000	11640000	deDoc(M)
hES	chr1	11640000	11960000	deDoc(M)
hES	chr1	11960000	12240000	deDoc(M)
hES	chr1	12240000	12400000	deDoc(M)
hES	chr1	12400000	12600000	deDoc(M)
hES	chr1	12600000	12880000	deDoc(M)
hES	chr1	14640000	15320000	deDoc(M)
hES	chr1	13080000	14160000	deDoc(M)
hES	chr1	14160000	14640000	deDoc(M)
hES	chr1	15320000	15720000	deDoc(M)
hES	chr1	15720000	15960000	deDoc(M)
hES	chr1	15960000	16280000	deDoc(M)
hES	chr1	16280000	16400000	deDoc(M)
hES	chr1	16400000	16680000	deDoc(M)
hES	chr1	16680000	17080000	deDoc(M)
hES	chr1	17080000	17640000	deDoc(M)
hES	chr1	17640000	17880000	deDoc(M)
hES	chr1	17880000	18760000	deDoc(M)
hES	chr1	18760000	19280000	deDoc(M)
hES	chr1	19280000	19480000	deDoc(M)
hES	chr1	19480000	20080000	deDoc(M)
hES	chr1	20080000	20680000	deDoc(M)
hES	chr1	20680000	20920000	deDoc(M)
hES	chr1	20920000	21160000	deDoc(M)
hES	chr1	21160000	21400000	deDoc(M)
hES	chr1	21400000	21840000	deDoc(M)
hES	chr1	21840000	22200000	deDoc(M)
hES	chr1	22200000	22640000	deDoc(M)
hES	chr1	22640000	23160000	deDoc(M)
hES	chr1	23160000	23560000	deDoc(M)
hES	chr1	23560000	23960000	deDoc(M)
hES	chr1	23960000	24240000	deDoc(M)
hES	chr1	24240000	24600000	deDoc(M)
hES	chr1	24600000	24840000	deDoc(M)
hES	chr1	24840000	25080000	deDoc(M)
hES	chr1	25080000	25480000	deDoc(M)
hES	chr1	25480000	26000000	deDoc(M)
hES	chr1	26000000	26240000	deDoc(M)
hES	chr1	26240000	26680000	deDoc(M)
hES	chr1	26680000	27120000	deDoc(M)
hES	chr1	27120000	27560000	deDoc(M)
hES	chr1	27560000	27880000	deDoc(M)
hES	chr1	27880000	28440000	deDoc(M)
hES	chr1	28440000	28840000	deDoc(M)
hES	chr1	28840000	29440000	deDoc(M)
hES	chr1	29440000	29920000	deDoc(M)
hES	chr1	29920000	30360000	deDoc(M)
hES	chr1	30360000	30960000	deDoc(M)
hES	chr1	30960000	31400000	deDoc(M)
hES	chr1	31400000	31640000	deDoc(M)
hES	chr1	31640000	31880000	deDoc(M)
hES	chr1	31880000	32040000	deDoc(M)
hES	chr1	32040000	32440000	deDoc(M)
hES	chr1	32440000	32640000	deDoc(M)
hES	chr1	32640000	33080000	deDoc(M)
hES	chr1	33080000	33360000	deDoc(M)
hES	chr1	33360000	33880000	deDoc(M)
hES	chr1	33880000	34400000	deDoc(M)
hES	chr1	34400000	35040000	deDoc(M)
hES	chr1	35040000	35400000	deDoc(M)
hES	chr1	35400000	35800000	deDoc(M)
hES	chr1	35800000	36040000	deDoc(M)
hES	chr1	36040000	36320000	deDoc(M)
hES	chr1	36320000	36560000	deDoc(M)
hES	chr1	36560000	36760000	deDoc(M)
hES	chr1	36760000	37280000	deDoc(M)
hES	chr1	37280000	37680000	deDoc(M)
hES	chr1	37680000	38240000	deDoc(M)
hES	chr1	38240000	38720000	deDoc(M)
hES	chr1	38720000	39320000	deDoc(M)
hES	chr1	39320000	39760000	deDoc(M)
hES	chr1	39760000	40000000	deDoc(M)
hES	chr1	40000000	40280000	deDoc(M)
hES	chr1	40280000	40360000	deDoc(M)
hES	chr1	40560000	40680000	deDoc(M)
hES	chr1	40360000	40560000	deDoc(M)
hES	chr1	40680000	40800000	deDoc(M)
hES	chr1	40800000	41280000	deDoc(M)
hES	chr1	41280000	41760000	deDoc(M)
hES	chr1	41760000	42400000	deDoc(M)
hES	chr1	42400000	43000000	deDoc(M)
hES	chr1	43000000	43440000	deDoc(M)
hES	chr1	43440000	43880000	deDoc(M)
hES	chr1	43880000	44280000	deDoc(M)
hES	chr1	44280000	44560000	deDoc(M)
hES	chr1	44560000	44880000	deDoc(M)
hES	chr1	44880000	45240000	deDoc(M)
hES	chr1	45240000	45560000	deDoc(M)
hES	chr1	45560000	45840000	deDoc(M)
hES	chr1	45840000	46240000	deDoc(M)
hES	chr1	46240000	46480000	deDoc(M)
hES	chr1	46480000	46640000	deDoc(M)
hES	chr1	46640000	46960000	deDoc(M)
hES	chr1	46960000	47560000	deDoc(M)
hES	chr1	47560000	47960000	deDoc(M)
hES	chr1	47960000	48480000	deDoc(M)
hES	chr1	48480000	49160000	deDoc(M)
hES	chr1	49160000	50160000	deDoc(M)
hES	chr1	50160000	50600000	deDoc(M)
hES	chr1	50600000	51440000	deDoc(M)
hES	chr1	51440000	51800000	deDoc(M)
hES	chr1	51800000	52240000	deDoc(M)
hES	chr1	52240000	52600000	deDoc(M)
hES	chr1	52600000	52960000	deDoc(M)
hES	chr1	52960000	53480000	deDoc(M)
hES	chr1	53480000	54000000	deDoc(M)
hES	chr1	54000000	54440000	deDoc(M)
hES	chr1	54440000	54760000	deDoc(M)
hES	chr1	54760000	55160000	deDoc(M)
hES	chr1	55160000	56040000	deDoc(M)
hES	chr1	56040000	57040000	deDoc(M)
hES	chr1	57040000	58040000	deDoc(M)
hES	chr1	58040000	58960000	deDoc(M)
hES	chr1	58960000	59120000	deDoc(M)
hES	chr1	59120000	59560000	deDoc(M)
hES	chr1	59560000	60000000	deDoc(M)
hES	chr1	60000000	60200000	deDoc(M)
hES	chr1	60200000	60520000	deDoc(M)
hES	chr1	60520000	61040000	deDoc(M)
hES	chr1	61040000	61320000	deDoc(M)
hES	chr1	61320000	61880000	deDoc(M)
hES	chr1	61880000	62360000	deDoc(M)
hES	chr1	62360000	62680000	deDoc(M)
hES	chr1	62680000	63080000	deDoc(M)
hES	chr1	63080000	63600000	deDoc(M)
hES	chr1	63680000	63840000	deDoc(M)
hES	chr1	63840000	64480000	deDoc(M)
hES	chr1	64480000	65080000	deDoc(M)
hES	chr1	65080000	65680000	deDoc(M)
hES	chr1	65680000	66200000	deDoc(M)
hES	chr1	66200000	66800000	deDoc(M)
hES	chr1	66800000	67480000	deDoc(M)
hES	chr1	67480000	67760000	deDoc(M)
hES	chr1	67760000	68320000	deDoc(M)
hES	chr1	68320000	68840000	deDoc(M)
hES	chr1	68840000	70000000	deDoc(M)
hES	chr1	70000000	70760000	deDoc(M)
hES	chr1	70760000	71320000	deDoc(M)
hES	chr1	71320000	71800000	deDoc(M)
hES	chr1	71800000	72800000	deDoc(M)
hES	chr1	72800000	73720000	deDoc(M)
hES	chr1	73720000	74240000	deDoc(M)
hES	chr1	74240000	74960000	deDoc(M)
hES	chr1	74960000	75280000	deDoc(M)
hES	chr1	75280000	75480000	deDoc(M)
hES	chr1	75480000	75880000	deDoc(M)
hES	chr1	75880000	76040000	deDoc(M)
hES	chr1	76040000	76400000	deDoc(M)
hES	chr1	76400000	77040000	deDoc(M)
hES	chr1	77040000	77400000	deDoc(M)
hES	chr1	77400000	77920000	deDoc(M)
hES	chr1	77920000	78360000	deDoc(M)
hES	chr1	78360000	79440000	deDoc(M)
hES	chr1	79440000	81000000	deDoc(M)
hES	chr1	81000000	82240000	deDoc(M)
hES	chr1	82240000	83680000	deDoc(M)
hES	chr1	83680000	84160000	deDoc(M)
hES	chr1	84160000	85480000	deDoc(M)
hES	chr1	85480000	86280000	deDoc(M)
hES	chr1	86280000	87040000	deDoc(M)
hES	chr1	87040000	87320000	deDoc(M)
hES	chr1	87320000	87760000	deDoc(M)
hES	chr1	87760000	88560000	deDoc(M)
hES	chr1	88560000	89160000	deDoc(M)
hES	chr1	89160000	89720000	deDoc(M)
hES	chr1	89720000	90280000	deDoc(M)
hES	chr1	90280000	90840000	deDoc(M)
hES	chr1	90840000	91640000	deDoc(M)
hES	chr1	91640000	92200000	deDoc(M)
hES	chr1	92200000	93080000	deDoc(M)
hES	chr1	93080000	93360000	deDoc(M)
hES	chr1	93360000	93840000	deDoc(M)
hES	chr1	93840000	94160000	deDoc(M)
hES	chr1	94160000	94640000	deDoc(M)
hES	chr1	94640000	95480000	deDoc(M)
hES	chr1	95480000	97120000	deDoc(M)
hES	chr1	97120000	98320000	deDoc(M)
hES	chr1	98320000	98920000	deDoc(M)
hES	chr1	98920000	100000000	deDoc(M)
hES	chr1	100000000	100760000	deDoc(M)
hES	chr1	100760000	101120000	deDoc(M)
hES	chr1	101120000	101720000	deDoc(M)
hES	chr1	101720000	102680000	deDoc(M)
hES	chr1	102680000	103200000	deDoc(M)
hES	chr1	103200000	103960000	deDoc(M)
hES	chr1	103960000	105120000	deDoc(M)
hES	chr1	105120000	106160000	deDoc(M)
hES	chr1	106160000	107480000	deDoc(M)
hES	chr1	107480000	108120000	deDoc(M)
hES	chr1	108120000	108720000	deDoc(M)
hES	chr1	108800000	109040000	deDoc(M)
hES	chr1	109040000	109280000	deDoc(M)
hES	chr1	109280000	109600000	deDoc(M)
hES	chr1	109600000	109960000	deDoc(M)
hES	chr1	109960000	110360000	deDoc(M)
hES	chr1	110360000	110520000	deDoc(M)
hES	chr1	110520000	110840000	deDoc(M)
hES	chr1	110840000	111240000	deDoc(M)
hES	chr1	111240000	111800000	deDoc(M)
hES	chr1	111800000	112160000	deDoc(M)
hES	chr1	112160000	112720000	deDoc(M)
hES	chr1	112720000	113080000	deDoc(M)
hES	chr1	113160000	113440000	deDoc(M)
hES	chr1	113440000	114080000	deDoc(M)
hES	chr1	114080000	114680000	deDoc(M)
hES	chr1	114680000	115400000	deDoc(M)
hES	chr1	115400000	115920000	deDoc(M)
hES	chr1	115920000	116400000	deDoc(M)
hES	chr1	116400000	116920000	deDoc(M)
hES	chr1	116920000	117400000	deDoc(M)
hES	chr1	117400000	117800000	deDoc(M)
hES	chr1	117800000	118360000	deDoc(M)
hES	chr1	118360000	119360000	deDoc(M)
hES	chr1	119360000	119880000	deDoc(M)
hES	chr1	119880000	120360000	deDoc(M)
hES	chr1	143240000	143520000	deDoc(M)
hES	chr1	143680000	143800000	deDoc(M)
hES	chr1	143520000	143680000	deDoc(M)
hES	chr1	143800000	143960000	deDoc(M)
hES	chr1	144080000	144480000	deDoc(M)
hES	chr1	120840000	120920000	deDoc(M)
hES	chr1	120920000	121000000	deDoc(M)
hES	chr1	141480000	141680000	deDoc(M)
hES	chr1	141720000	141920000	deDoc(M)
hES	chr1	142120000	142200000	deDoc(M)
hES	chr1	142280000	142400000	deDoc(M)
hES	chr1	148440000	148800000	deDoc(M)
hES	chr1	147960000	148440000	deDoc(M)
hES	chr1	148800000	149160000	deDoc(M)
hES	chr1	149160000	149480000	deDoc(M)
hES	chr1	204640000	204840000	deDoc(M)
hES	chr1	204840000	205160000	deDoc(M)
hES	chr1	205160000	205320000	deDoc(M)
hES	chr1	205320000	205760000	deDoc(M)
hES	chr1	205760000	206040000	deDoc(M)
hES	chr1	144960000	145200000	deDoc(M)
hES	chr1	145200000	145440000	deDoc(M)
hES	chr1	145440000	145560000	deDoc(M)
hES	chr1	145560000	145880000	deDoc(M)
hES	chr1	146160000	146320000	deDoc(M)
hES	chr1	147440000	147560000	deDoc(M)
hES	chr1	147280000	147360000	deDoc(M)
hES	chr1	147360000	147440000	deDoc(M)
hES	chr1	149480000	149920000	deDoc(M)
hES	chr1	149920000	150280000	deDoc(M)
hES	chr1	150280000	151080000	deDoc(M)
hES	chr1	151080000	151560000	deDoc(M)
hES	chr1	151560000	151880000	deDoc(M)
hES	chr1	151880000	152240000	deDoc(M)
hES	chr1	152240000	152600000	deDoc(M)
hES	chr1	152600000	152880000	deDoc(M)
hES	chr1	152880000	153160000	deDoc(M)
hES	chr1	153160000	153440000	deDoc(M)
hES	chr1	153440000	153840000	deDoc(M)
hES	chr1	153840000	154120000	deDoc(M)
hES	chr1	154120000	154320000	deDoc(M)
hES	chr1	154320000	154600000	deDoc(M)
hES	chr1	154600000	154920000	deDoc(M)
hES	chr1	154920000	155400000	deDoc(M)
hES	chr1	155400000	155760000	deDoc(M)
hES	chr1	155760000	156200000	deDoc(M)
hES	chr1	156200000	156720000	deDoc(M)
hES	chr1	156720000	157360000	deDoc(M)
hES	chr1	157360000	158240000	deDoc(M)
hES	chr1	158240000	158640000	deDoc(M)
hES	chr1	158640000	158880000	deDoc(M)
hES	chr1	158880000	159200000	deDoc(M)
hES	chr1	159200000	159400000	deDoc(M)
hES	chr1	159400000	159680000	deDoc(M)
hES	chr1	159680000	160000000	deDoc(M)
hES	chr1	160000000	160280000	deDoc(M)
hES	chr1	160560000	160760000	deDoc(M)
hES	chr1	160320000	160560000	deDoc(M)
hES	chr1	160760000	161040000	deDoc(M)
hES	chr1	161040000	161600000	deDoc(M)
hES	chr1	161600000	162360000	deDoc(M)
hES	chr1	162360000	162880000	deDoc(M)
hES	chr1	162880000	163320000	deDoc(M)
hES	chr1	163320000	163600000	deDoc(M)
hES	chr1	163600000	163920000	deDoc(M)
hES	chr1	163920000	164160000	deDoc(M)
hES	chr1	164160000	165080000	deDoc(M)
hES	chr1	165080000	165800000	deDoc(M)
hES	chr1	165800000	166320000	deDoc(M)
hES	chr1	166320000	166840000	deDoc(M)
hES	chr1	166840000	167400000	deDoc(M)
hES	chr1	167400000	167680000	deDoc(M)
hES	chr1	167680000	168160000	deDoc(M)
hES	chr1	168160000	169200000	deDoc(M)
hES	chr1	169200000	169720000	deDoc(M)
hES	chr1	169720000	170240000	deDoc(M)
hES	chr1	170240000	170680000	deDoc(M)
hES	chr1	170680000	171000000	deDoc(M)
hES	chr1	171000000	171640000	deDoc(M)
hES	chr1	171640000	172480000	deDoc(M)
hES	chr1	172480000	173000000	deDoc(M)
hES	chr1	173000000	173360000	deDoc(M)
hES	chr1	173360000	174320000	deDoc(M)
hES	chr1	174320000	175120000	deDoc(M)
hES	chr1	175120000	175440000	deDoc(M)
hES	chr1	175440000	176200000	deDoc(M)
hES	chr1	176200000	176760000	deDoc(M)
hES	chr1	176760000	177280000	deDoc(M)
hES	chr1	177280000	177640000	deDoc(M)
hES	chr1	177640000	178080000	deDoc(M)
hES	chr1	178080000	178400000	deDoc(M)
hES	chr1	178400000	178760000	deDoc(M)
hES	chr1	178760000	179400000	deDoc(M)
hES	chr1	179400000	179680000	deDoc(M)
hES	chr1	179680000	180280000	deDoc(M)
hES	chr1	180280000	180680000	deDoc(M)
hES	chr1	180680000	181080000	deDoc(M)
hES	chr1	181080000	181400000	deDoc(M)
hES	chr1	181400000	181520000	deDoc(M)
hES	chr1	181720000	181880000	deDoc(M)
hES	chr1	181520000	181720000	deDoc(M)
hES	chr1	181880000	182320000	deDoc(M)
hES	chr1	182320000	182960000	deDoc(M)
hES	chr1	182960000	183440000	deDoc(M)
hES	chr1	183440000	183920000	deDoc(M)
hES	chr1	183920000	184480000	deDoc(M)
hES	chr1	184480000	184680000	deDoc(M)
hES	chr1	184680000	185240000	deDoc(M)
hES	chr1	185240000	186760000	deDoc(M)
hES	chr1	186760000	187440000	deDoc(M)
hES	chr1	187440000	188760000	deDoc(M)
hES	chr1	188760000	189360000	deDoc(M)
hES	chr1	189360000	190680000	deDoc(M)
hES	chr1	190680000	191360000	deDoc(M)
hES	chr1	191360000	192560000	deDoc(M)
hES	chr1	192560000	192920000	deDoc(M)
hES	chr1	192920000	194040000	deDoc(M)
hES	chr1	194040000	195040000	deDoc(M)
hES	chr1	195040000	195600000	deDoc(M)
hES	chr1	195600000	196200000	deDoc(M)
hES	chr1	196200000	196960000	deDoc(M)
hES	chr1	196960000	197800000	deDoc(M)
hES	chr1	197800000	198880000	deDoc(M)
hES	chr1	198880000	199120000	deDoc(M)
hES	chr1	199120000	199440000	deDoc(M)
hES	chr1	199440000	199760000	deDoc(M)
hES	chr1	199760000	200080000	deDoc(M)
hES	chr1	200080000	200400000	deDoc(M)
hES	chr1	200400000	200600000	deDoc(M)
hES	chr1	200600000	200960000	deDoc(M)
hES	chr1	200960000	201280000	deDoc(M)
hES	chr1	201280000	201480000	deDoc(M)
hES	chr1	201480000	201960000	deDoc(M)
hES	chr1	201960000	202080000	deDoc(M)
hES	chr1	202080000	202640000	deDoc(M)
hES	chr1	202640000	202760000	deDoc(M)
hES	chr1	202760000	203200000	deDoc(M)
hES	chr1	203200000	203520000	deDoc(M)
hES	chr1	203520000	203960000	deDoc(M)
hES	chr1	203960000	204520000	deDoc(M)
hES	chr1	206040000	206640000	deDoc(M)
hES	chr1	206640000	207280000	deDoc(M)
hES	chr1	207280000	208000000	deDoc(M)
hES	chr1	208000000	208640000	deDoc(M)
hES	chr1	208640000	209480000	deDoc(M)
hES	chr1	209480000	209840000	deDoc(M)
hES	chr1	209840000	210600000	deDoc(M)
hES	chr1	210600000	211240000	deDoc(M)
hES	chr1	211240000	212440000	deDoc(M)
hES	chr1	212440000	212880000	deDoc(M)
hES	chr1	212880000	213800000	deDoc(M)
hES	chr1	213800000	214040000	deDoc(M)
hES	chr1	214040000	215040000	deDoc(M)
hES	chr1	215040000	215800000	deDoc(M)
hES	chr1	215800000	216480000	deDoc(M)
hES	chr1	216480000	217360000	deDoc(M)
hES	chr1	217360000	218040000	deDoc(M)
hES	chr1	218040000	218400000	deDoc(M)
hES	chr1	218400000	219080000	deDoc(M)
hES	chr1	219080000	219520000	deDoc(M)
hES	chr1	219520000	219720000	deDoc(M)
hES	chr1	219720000	220280000	deDoc(M)
hES	chr1	220280000	220720000	deDoc(M)
hES	chr1	220760000	221000000	deDoc(M)
hES	chr1	221000000	221360000	deDoc(M)
hES	chr1	221360000	221960000	deDoc(M)
hES	chr1	221960000	222160000	deDoc(M)
hES	chr1	222240000	222720000	deDoc(M)
hES	chr1	222720000	223200000	deDoc(M)
hES	chr1	223200000	223720000	deDoc(M)
hES	chr1	223720000	224240000	deDoc(M)
hES	chr1	224240000	224880000	deDoc(M)
hES	chr1	224880000	225240000	deDoc(M)
hES	chr1	225240000	225720000	deDoc(M)
hES	chr1	225720000	226240000	deDoc(M)
hES	chr1	226240000	226800000	deDoc(M)
hES	chr1	227200000	227440000	deDoc(M)
hES	chr1	226880000	227200000	deDoc(M)
hES	chr1	227440000	227840000	deDoc(M)
hES	chr1	227840000	228520000	deDoc(M)
hES	chr1	228520000	228840000	deDoc(M)
hES	chr1	228840000	229480000	deDoc(M)
hES	chr1	229480000	229960000	deDoc(M)
hES	chr1	229960000	230360000	deDoc(M)
hES	chr1	230360000	230840000	deDoc(M)
hES	chr1	230840000	231480000	deDoc(M)
hES	chr1	231480000	232280000	deDoc(M)
hES	chr1	232280000	232680000	deDoc(M)
hES	chr1	232680000	233320000	deDoc(M)
hES	chr1	233320000	233720000	deDoc(M)
hES	chr1	233720000	234280000	deDoc(M)
hES	chr1	234280000	234840000	deDoc(M)
hES	chr1	234840000	236040000	deDoc(M)
hES	chr1	236040000	237120000	deDoc(M)
hES	chr1	237120000	238240000	deDoc(M)
hES	chr1	238240000	239120000	deDoc(M)
hES	chr1	239120000	239720000	deDoc(M)
hES	chr1	239720000	240120000	deDoc(M)
hES	chr1	240120000	240240000	deDoc(M)
hES	chr1	240240000	240680000	deDoc(M)
hES	chr1	240680000	240960000	deDoc(M)
hES	chr1	240960000	241200000	deDoc(M)
hES	chr1	241320000	241560000	deDoc(M)
hES	chr1	241560000	242080000	deDoc(M)
hES	chr1	242080000	242520000	deDoc(M)
hES	chr1	242520000	243040000	deDoc(M)
hES	chr1	243040000	243360000	deDoc(M)
hES	chr1	243360000	244240000	deDoc(M)
hES	chr1	244240000	244760000	deDoc(M)
hES	chr1	244760000	245600000	deDoc(M)
hES	chr1	245600000	247080000	deDoc(M)
hES	chr1	247080000	247200000	deDoc(M)
hES	chr2	0	280000	deDoc(M)
hES	chr2	280000	680000	deDoc(M)
hES	chr2	680000	1160000	deDoc(M)
hES	chr2	1160000	1560000	deDoc(M)
hES	chr2	1560000	1760000	deDoc(M)
hES	chr2	1760000	2280000	deDoc(M)
hES	chr2	2280000	2600000	deDoc(M)
hES	chr2	2680000	3120000	deDoc(M)
hES	chr2	3120000	3600000	deDoc(M)
hES	chr2	3600000	3960000	deDoc(M)
hES	chr2	3960000	4800000	deDoc(M)
hES	chr2	4800000	5680000	deDoc(M)
hES	chr2	5680000	6000000	deDoc(M)
hES	chr2	6000000	6840000	deDoc(M)
hES	chr2	6840000	7160000	deDoc(M)
hES	chr2	7160000	7720000	deDoc(M)
hES	chr2	7720000	8360000	deDoc(M)
hES	chr2	8360000	8760000	deDoc(M)
hES	chr2	8760000	9200000	deDoc(M)
hES	chr2	9200000	9480000	deDoc(M)
hES	chr2	9480000	10120000	deDoc(M)
hES	chr2	10120000	10480000	deDoc(M)
hES	chr2	10480000	10760000	deDoc(M)
hES	chr2	10760000	11200000	deDoc(M)
hES	chr2	11200000	11560000	deDoc(M)
hES	chr2	11640000	11880000	deDoc(M)
hES	chr2	11880000	13080000	deDoc(M)
hES	chr2	13080000	14000000	deDoc(M)
hES	chr2	14000000	15080000	deDoc(M)
hES	chr2	15080000	15560000	deDoc(M)
hES	chr2	15560000	16680000	deDoc(M)
hES	chr2	16680000	17480000	deDoc(M)
hES	chr2	17480000	17760000	deDoc(M)
hES	chr2	17760000	18440000	deDoc(M)
hES	chr2	18440000	19440000	deDoc(M)
hES	chr2	19440000	19960000	deDoc(M)
hES	chr2	19960000	20320000	deDoc(M)
hES	chr2	20320000	20720000	deDoc(M)
hES	chr2	20720000	21480000	deDoc(M)
hES	chr2	21480000	22440000	deDoc(M)
hES	chr2	22440000	23400000	deDoc(M)
hES	chr2	23400000	24480000	deDoc(M)
hES	chr2	24480000	24680000	deDoc(M)
hES	chr2	24680000	24920000	deDoc(M)
hES	chr2	24920000	25280000	deDoc(M)
hES	chr2	25280000	25800000	deDoc(M)
hES	chr2	25800000	26240000	deDoc(M)
hES	chr2	26240000	26440000	deDoc(M)
hES	chr2	26440000	26840000	deDoc(M)
hES	chr2	26840000	27160000	deDoc(M)
hES	chr2	27160000	27440000	deDoc(M)
hES	chr2	27440000	27760000	deDoc(M)
hES	chr2	27760000	28560000	deDoc(M)
hES	chr2	28560000	29040000	deDoc(M)
hES	chr2	29040000	29320000	deDoc(M)
hES	chr2	29320000	30000000	deDoc(M)
hES	chr2	30000000	30120000	deDoc(M)
hES	chr2	30120000	30760000	deDoc(M)
hES	chr2	30760000	31400000	deDoc(M)
hES	chr2	31400000	31920000	deDoc(M)
hES	chr2	31920000	32520000	deDoc(M)
hES	chr2	32520000	33720000	deDoc(M)
hES	chr2	33720000	35240000	deDoc(M)
hES	chr2	35240000	35920000	deDoc(M)
hES	chr2	35920000	36880000	deDoc(M)
hES	chr2	36880000	37480000	deDoc(M)
hES	chr2	37480000	37960000	deDoc(M)
hES	chr2	37960000	38840000	deDoc(M)
hES	chr2	38840000	39320000	deDoc(M)
hES	chr2	39320000	39920000	deDoc(M)
hES	chr2	39920000	40680000	deDoc(M)
hES	chr2	40680000	41080000	deDoc(M)
hES	chr2	41080000	41880000	deDoc(M)
hES	chr2	41880000	42160000	deDoc(M)
hES	chr2	42160000	42440000	deDoc(M)
hES	chr2	42440000	42880000	deDoc(M)
hES	chr2	42880000	43320000	deDoc(M)
hES	chr2	43320000	43640000	deDoc(M)
hES	chr2	43640000	44080000	deDoc(M)
hES	chr2	44080000	44760000	deDoc(M)
hES	chr2	44760000	45040000	deDoc(M)
hES	chr2	45040000	45680000	deDoc(M)
hES	chr2	45680000	46040000	deDoc(M)
hES	chr2	46040000	46560000	deDoc(M)
hES	chr2	46560000	47000000	deDoc(M)
hES	chr2	47000000	47480000	deDoc(M)
hES	chr2	47480000	47880000	deDoc(M)
hES	chr2	47880000	48200000	deDoc(M)
hES	chr2	48200000	48640000	deDoc(M)
hES	chr2	48640000	49640000	deDoc(M)
hES	chr2	49640000	50600000	deDoc(M)
hES	chr2	50600000	51800000	deDoc(M)
hES	chr2	51800000	52880000	deDoc(M)
hES	chr2	52880000	53840000	deDoc(M)
hES	chr2	53840000	54160000	deDoc(M)
hES	chr2	54160000	54600000	deDoc(M)
hES	chr2	54600000	54800000	deDoc(M)
hES	chr2	54800000	55280000	deDoc(M)
hES	chr2	55280000	55760000	deDoc(M)
hES	chr2	55760000	56240000	deDoc(M)
hES	chr2	56240000	57640000	deDoc(M)
hES	chr2	57640000	58800000	deDoc(M)
hES	chr2	58800000	59680000	deDoc(M)
hES	chr2	59680000	60760000	deDoc(M)
hES	chr2	60760000	61160000	deDoc(M)
hES	chr2	61160000	61360000	deDoc(M)
hES	chr2	61360000	61560000	deDoc(M)
hES	chr2	61560000	61760000	deDoc(M)
hES	chr2	61760000	61920000	deDoc(M)
hES	chr2	61920000	62520000	deDoc(M)
hES	chr2	62520000	63160000	deDoc(M)
hES	chr2	63160000	63640000	deDoc(M)
hES	chr2	63640000	64080000	deDoc(M)
hES	chr2	64080000	64640000	deDoc(M)
hES	chr2	64640000	65160000	deDoc(M)
hES	chr2	65160000	65680000	deDoc(M)
hES	chr2	65680000	66680000	deDoc(M)
hES	chr2	66680000	67440000	deDoc(M)
hES	chr2	67440000	68160000	deDoc(M)
hES	chr2	68160000	68520000	deDoc(M)
hES	chr2	68520000	69440000	deDoc(M)
hES	chr2	69440000	70320000	deDoc(M)
hES	chr2	70320000	70720000	deDoc(M)
hES	chr2	70720000	70920000	deDoc(M)
hES	chr2	70920000	71080000	deDoc(M)
hES	chr2	71080000	71600000	deDoc(M)
hES	chr2	71600000	72240000	deDoc(M)
hES	chr2	72240000	72840000	deDoc(M)
hES	chr2	72840000	73280000	deDoc(M)
hES	chr2	73280000	73720000	deDoc(M)
hES	chr2	73720000	73880000	deDoc(M)
hES	chr2	73880000	74200000	deDoc(M)
hES	chr2	74200000	74520000	deDoc(M)
hES	chr2	74520000	74760000	deDoc(M)
hES	chr2	74760000	75800000	deDoc(M)
hES	chr2	75800000	76960000	deDoc(M)
hES	chr2	76960000	78400000	deDoc(M)
hES	chr2	78400000	79080000	deDoc(M)
hES	chr2	79080000	80160000	deDoc(M)
hES	chr2	80160000	81320000	deDoc(M)
hES	chr2	81320000	82280000	deDoc(M)
hES	chr2	82280000	83280000	deDoc(M)
hES	chr2	83280000	84520000	deDoc(M)
hES	chr2	84520000	85000000	deDoc(M)
hES	chr2	85000000	85440000	deDoc(M)
hES	chr2	85440000	85720000	deDoc(M)
hES	chr2	85720000	86080000	deDoc(M)
hES	chr2	86080000	86440000	deDoc(M)
hES	chr2	86440000	87200000	deDoc(M)
hES	chr2	87320000	88280000	deDoc(M)
hES	chr2	88280000	88560000	deDoc(M)
hES	chr2	88560000	88800000	deDoc(M)
hES	chr2	88800000	89240000	deDoc(M)
hES	chr2	89280000	91560000	deDoc(M)
hES	chr2	95400000	96000000	deDoc(M)
hES	chr2	96560000	97160000	deDoc(M)
hES	chr2	94720000	95400000	deDoc(M)
hES	chr2	96000000	96400000	deDoc(M)
hES	chr2	96400000	96560000	deDoc(M)
hES	chr2	97160000	98280000	deDoc(M)
hES	chr2	98280000	98600000	deDoc(M)
hES	chr2	98600000	99280000	deDoc(M)
hES	chr2	99280000	99520000	deDoc(M)
hES	chr2	99520000	100400000	deDoc(M)
hES	chr2	100400000	101000000	deDoc(M)
hES	chr2	101000000	101240000	deDoc(M)
hES	chr2	101240000	101960000	deDoc(M)
hES	chr2	101960000	102800000	deDoc(M)
hES	chr2	102800000	103920000	deDoc(M)
hES	chr2	103920000	104960000	deDoc(M)
hES	chr2	104960000	105320000	deDoc(M)
hES	chr2	105320000	106520000	deDoc(M)
hES	chr2	106520000	107240000	deDoc(M)
hES	chr2	107240000	107840000	deDoc(M)
hES	chr2	107880000	108320000	deDoc(M)
hES	chr2	108320000	108720000	deDoc(M)
hES	chr2	108720000	109040000	deDoc(M)
hES	chr2	109040000	109240000	deDoc(M)
hES	chr2	109240000	109640000	deDoc(M)
hES	chr2	109640000	109840000	deDoc(M)
hES	chr2	110160000	110360000	deDoc(M)
hES	chr2	111080000	111280000	deDoc(M)
hES	chr2	111280000	111600000	deDoc(M)
hES	chr2	111600000	111800000	deDoc(M)
hES	chr2	111840000	112200000	deDoc(M)
hES	chr2	112280000	112600000	deDoc(M)
hES	chr2	112600000	112960000	deDoc(M)
hES	chr2	112960000	113200000	deDoc(M)
hES	chr2	113200000	113440000	deDoc(M)
hES	chr2	113440000	113880000	deDoc(M)
hES	chr2	114120000	115040000	deDoc(M)
hES	chr2	115040000	115400000	deDoc(M)
hES	chr2	115400000	116360000	deDoc(M)
hES	chr2	116360000	117160000	deDoc(M)
hES	chr2	117160000	118280000	deDoc(M)
hES	chr2	118280000	118480000	deDoc(M)
hES	chr2	118480000	118680000	deDoc(M)
hES	chr2	118680000	118880000	deDoc(M)
hES	chr2	118880000	119320000	deDoc(M)
hES	chr2	119360000	119800000	deDoc(M)
hES	chr2	119800000	120160000	deDoc(M)
hES	chr2	120160000	120680000	deDoc(M)
hES	chr2	120680000	121160000	deDoc(M)
hES	chr2	121160000	121560000	deDoc(M)
hES	chr2	121560000	122240000	deDoc(M)
hES	chr2	122240000	123600000	deDoc(M)
hES	chr2	123600000	124480000	deDoc(M)
hES	chr2	124480000	125320000	deDoc(M)
hES	chr2	125320000	126040000	deDoc(M)
hES	chr2	126040000	127480000	deDoc(M)
hES	chr2	127480000	127760000	deDoc(M)
hES	chr2	127760000	128000000	deDoc(M)
hES	chr2	128000000	128320000	deDoc(M)
hES	chr2	128320000	128720000	deDoc(M)
hES	chr2	128720000	129240000	deDoc(M)
hES	chr2	129240000	129840000	deDoc(M)
hES	chr2	129840000	130480000	deDoc(M)
hES	chr2	130480000	130920000	deDoc(M)
hES	chr2	131200000	131520000	deDoc(M)
hES	chr2	131520000	131640000	deDoc(M)
hES	chr2	131640000	132000000	deDoc(M)
hES	chr2	132000000	132440000	deDoc(M)
hES	chr2	132440000	133000000	deDoc(M)
hES	chr2	133000000	133680000	deDoc(M)
hES	chr2	133680000	134320000	deDoc(M)
hES	chr2	134320000	134960000	deDoc(M)
hES	chr2	134960000	135440000	deDoc(M)
hES	chr2	135440000	135720000	deDoc(M)
hES	chr2	135720000	135920000	deDoc(M)
hES	chr2	135920000	136240000	deDoc(M)
hES	chr2	136240000	136880000	deDoc(M)
hES	chr2	136880000	137400000	deDoc(M)
hES	chr2	137400000	138320000	deDoc(M)
hES	chr2	138320000	139280000	deDoc(M)
hES	chr2	139280000	140960000	deDoc(M)
hES	chr2	140960000	142440000	deDoc(M)
hES	chr2	142440000	143560000	deDoc(M)
hES	chr2	143560000	143960000	deDoc(M)
hES	chr2	143960000	145840000	deDoc(M)
hES	chr2	145840000	147200000	deDoc(M)
hES	chr2	147200000	148400000	deDoc(M)
hES	chr2	148400000	149120000	deDoc(M)
hES	chr2	149120000	149560000	deDoc(M)
hES	chr2	149560000	150160000	deDoc(M)
hES	chr2	150160000	150960000	deDoc(M)
hES	chr2	150960000	152000000	deDoc(M)
hES	chr2	152000000	152160000	deDoc(M)
hES	chr2	152160000	152560000	deDoc(M)
hES	chr2	152560000	152760000	deDoc(M)
hES	chr2	153200000	153280000	deDoc(M)
hES	chr2	152760000	153200000	deDoc(M)
hES	chr2	153280000	154240000	deDoc(M)
hES	chr2	154240000	154960000	deDoc(M)
hES	chr2	154960000	155880000	deDoc(M)
hES	chr2	155880000	156680000	deDoc(M)
hES	chr2	156680000	157520000	deDoc(M)
hES	chr2	157600000	157840000	deDoc(M)
hES	chr2	157840000	158600000	deDoc(M)
hES	chr2	158600000	159440000	deDoc(M)
hES	chr2	159440000	160120000	deDoc(M)
hES	chr2	160120000	160600000	deDoc(M)
hES	chr2	160600000	160840000	deDoc(M)
hES	chr2	160840000	161560000	deDoc(M)
hES	chr2	161600000	162120000	deDoc(M)
hES	chr2	162120000	162880000	deDoc(M)
hES	chr2	162880000	163440000	deDoc(M)
hES	chr2	163440000	163720000	deDoc(M)
hES	chr2	163720000	164720000	deDoc(M)
hES	chr2	164720000	165000000	deDoc(M)
hES	chr2	165000000	165560000	deDoc(M)
hES	chr2	165560000	166520000	deDoc(M)
hES	chr2	166520000	167120000	deDoc(M)
hES	chr2	167120000	168120000	deDoc(M)
hES	chr2	168120000	168920000	deDoc(M)
hES	chr2	168920000	169520000	deDoc(M)
hES	chr2	169520000	170000000	deDoc(M)
hES	chr2	170000000	170360000	deDoc(M)
hES	chr2	170360000	170800000	deDoc(M)
hES	chr2	170800000	171400000	deDoc(M)
hES	chr2	171400000	172120000	deDoc(M)
hES	chr2	172120000	172720000	deDoc(M)
hES	chr2	172720000	173320000	deDoc(M)
hES	chr2	173320000	174040000	deDoc(M)
hES	chr2	174040000	175000000	deDoc(M)
hES	chr2	175000000	175280000	deDoc(M)
hES	chr2	175280000	175600000	deDoc(M)
hES	chr2	175600000	175920000	deDoc(M)
hES	chr2	175920000	176240000	deDoc(M)
hES	chr2	176240000	176640000	deDoc(M)
hES	chr2	176640000	177720000	deDoc(M)
hES	chr2	177720000	178360000	deDoc(M)
hES	chr2	178360000	179040000	deDoc(M)
hES	chr2	179040000	179760000	deDoc(M)
hES	chr2	179760000	180680000	deDoc(M)
hES	chr2	180680000	181640000	deDoc(M)
hES	chr2	181640000	182320000	deDoc(M)
hES	chr2	182320000	182760000	deDoc(M)
hES	chr2	182760000	183280000	deDoc(M)
hES	chr2	183280000	183800000	deDoc(M)
hES	chr2	183800000	185160000	deDoc(M)
hES	chr2	185160000	185840000	deDoc(M)
hES	chr2	185840000	187400000	deDoc(M)
hES	chr2	187400000	188040000	deDoc(M)
hES	chr2	188040000	189120000	deDoc(M)
hES	chr2	189120000	190000000	deDoc(M)
hES	chr2	190000000	190240000	deDoc(M)
hES	chr2	190240000	190640000	deDoc(M)
hES	chr2	190640000	190920000	deDoc(M)
hES	chr2	190920000	191320000	deDoc(M)
hES	chr2	191320000	191600000	deDoc(M)
hES	chr2	191600000	192160000	deDoc(M)
hES	chr2	192160000	193280000	deDoc(M)
hES	chr2	193280000	194640000	deDoc(M)
hES	chr2	194640000	195880000	deDoc(M)
hES	chr2	195880000	196640000	deDoc(M)
hES	chr2	196640000	197200000	deDoc(M)
hES	chr2	197200000	197960000	deDoc(M)
hES	chr2	197960000	198360000	deDoc(M)
hES	chr2	198360000	198880000	deDoc(M)
hES	chr2	198880000	199480000	deDoc(M)
hES	chr2	199480000	200080000	deDoc(M)
hES	chr2	200080000	200520000	deDoc(M)
hES	chr2	200520000	201440000	deDoc(M)
hES	chr2	201440000	201800000	deDoc(M)
hES	chr2	201800000	202200000	deDoc(M)
hES	chr2	202200000	202360000	deDoc(M)
hES	chr2	202360000	202760000	deDoc(M)
hES	chr2	202800000	203120000	deDoc(M)
hES	chr2	203120000	203840000	deDoc(M)
hES	chr2	203840000	204640000	deDoc(M)
hES	chr2	204640000	205440000	deDoc(M)
hES	chr2	205440000	206280000	deDoc(M)
hES	chr2	206280000	206520000	deDoc(M)
hES	chr2	206520000	206840000	deDoc(M)
hES	chr2	206840000	207280000	deDoc(M)
hES	chr2	207280000	207560000	deDoc(M)
hES	chr2	207560000	208120000	deDoc(M)
hES	chr2	208120000	208800000	deDoc(M)
hES	chr2	208800000	208960000	deDoc(M)
hES	chr2	208960000	209880000	deDoc(M)
hES	chr2	209880000	210840000	deDoc(M)
hES	chr2	210840000	211600000	deDoc(M)
hES	chr2	211600000	212280000	deDoc(M)
hES	chr2	212280000	213160000	deDoc(M)
hES	chr2	213160000	213880000	deDoc(M)
hES	chr2	213880000	214360000	deDoc(M)
hES	chr2	214360000	215160000	deDoc(M)
hES	chr2	215160000	215880000	deDoc(M)
hES	chr2	215880000	216680000	deDoc(M)
hES	chr2	216680000	217080000	deDoc(M)
hES	chr2	217080000	217240000	deDoc(M)
hES	chr2	217240000	217720000	deDoc(M)
hES	chr2	217720000	218320000	deDoc(M)
hES	chr2	218320000	218840000	deDoc(M)
hES	chr2	218840000	219120000	deDoc(M)
hES	chr2	219120000	219440000	deDoc(M)
hES	chr2	219440000	219560000	deDoc(M)
hES	chr2	219560000	219880000	deDoc(M)
hES	chr2	219880000	220120000	deDoc(M)
hES	chr2	220120000	221240000	deDoc(M)
hES	chr2	221240000	222160000	deDoc(M)
hES	chr2	222160000	222560000	deDoc(M)
hES	chr2	222560000	223240000	deDoc(M)
hES	chr2	223240000	223520000	deDoc(M)
hES	chr2	223520000	224520000	deDoc(M)
hES	chr2	224520000	225320000	deDoc(M)
hES	chr2	225320000	226240000	deDoc(M)
hES	chr2	226240000	227680000	deDoc(M)
hES	chr2	227680000	228480000	deDoc(M)
hES	chr2	228480000	229240000	deDoc(M)
hES	chr2	229240000	230320000	deDoc(M)
hES	chr2	230320000	231200000	deDoc(M)
hES	chr2	231200000	231400000	deDoc(M)
hES	chr2	231400000	231600000	deDoc(M)
hES	chr2	231600000	231800000	deDoc(M)
hES	chr2	231800000	232040000	deDoc(M)
hES	chr2	232040000	232160000	deDoc(M)
hES	chr2	232160000	232480000	deDoc(M)
hES	chr2	232480000	232720000	deDoc(M)
hES	chr2	232720000	232880000	deDoc(M)
hES	chr2	232880000	233120000	deDoc(M)
hES	chr2	233120000	234520000	deDoc(M)
hES	chr2	234520000	235720000	deDoc(M)
hES	chr2	235720000	236280000	deDoc(M)
hES	chr2	236280000	236880000	deDoc(M)
hES	chr2	236880000	237680000	deDoc(M)
hES	chr2	237680000	238360000	deDoc(M)
hES	chr2	238360000	238840000	deDoc(M)
hES	chr2	238840000	240520000	deDoc(M)
hES	chr2	240520000	241280000	deDoc(M)
hES	chr2	241280000	241480000	deDoc(M)
hES	chr2	241480000	241800000	deDoc(M)
hES	chr2	241800000	242080000	deDoc(M)
hES	chr2	242080000	242320000	deDoc(M)
hES	chr2	242320000	242720000	deDoc(M)
hES	chr3	0	920000	deDoc(M)
hES	chr3	920000	2120000	deDoc(M)
hES	chr3	2120000	3200000	deDoc(M)
hES	chr3	3200000	4320000	deDoc(M)
hES	chr3	4320000	5320000	deDoc(M)
hES	chr3	5320000	6400000	deDoc(M)
hES	chr3	6400000	7280000	deDoc(M)
hES	chr3	7280000	8120000	deDoc(M)
hES	chr3	8120000	8680000	deDoc(M)
hES	chr3	8680000	8960000	deDoc(M)
hES	chr3	8960000	9360000	deDoc(M)
hES	chr3	9360000	9800000	deDoc(M)
hES	chr3	9800000	10320000	deDoc(M)
hES	chr3	10320000	10760000	deDoc(M)
hES	chr3	10760000	11200000	deDoc(M)
hES	chr3	11200000	11840000	deDoc(M)
hES	chr3	11840000	12120000	deDoc(M)
hES	chr3	12120000	12520000	deDoc(M)
hES	chr3	12520000	12920000	deDoc(M)
hES	chr3	12920000	13520000	deDoc(M)
hES	chr3	13520000	13920000	deDoc(M)
hES	chr3	13920000	14200000	deDoc(M)
hES	chr3	14200000	14640000	deDoc(M)
hES	chr3	14640000	15080000	deDoc(M)
hES	chr3	15080000	15480000	deDoc(M)
hES	chr3	15480000	16280000	deDoc(M)
hES	chr3	16280000	17480000	deDoc(M)
hES	chr3	17480000	17880000	deDoc(M)
hES	chr3	17880000	19040000	deDoc(M)
hES	chr3	19040000	20200000	deDoc(M)
hES	chr3	20200000	22040000	deDoc(M)
hES	chr3	22040000	23000000	deDoc(M)
hES	chr3	23000000	23960000	deDoc(M)
hES	chr3	23960000	24680000	deDoc(M)
hES	chr3	24680000	25600000	deDoc(M)
hES	chr3	25600000	26800000	deDoc(M)
hES	chr3	26880000	27640000	deDoc(M)
hES	chr3	27720000	28400000	deDoc(M)
hES	chr3	28400000	29720000	deDoc(M)
hES	chr3	29720000	30800000	deDoc(M)
hES	chr3	30800000	31680000	deDoc(M)
hES	chr3	31680000	32160000	deDoc(M)
hES	chr3	32160000	32520000	deDoc(M)
hES	chr3	32520000	32920000	deDoc(M)
hES	chr3	32920000	33400000	deDoc(M)
hES	chr3	33400000	33840000	deDoc(M)
hES	chr3	33840000	34720000	deDoc(M)
hES	chr3	34720000	35400000	deDoc(M)
hES	chr3	35400000	35960000	deDoc(M)
hES	chr3	35960000	36720000	deDoc(M)
hES	chr3	36720000	37000000	deDoc(M)
hES	chr3	37000000	37440000	deDoc(M)
hES	chr3	37440000	37840000	deDoc(M)
hES	chr3	37840000	38040000	deDoc(M)
hES	chr3	38040000	38520000	deDoc(M)
hES	chr3	38520000	39080000	deDoc(M)
hES	chr3	39080000	39400000	deDoc(M)
hES	chr3	39400000	40160000	deDoc(M)
hES	chr3	40160000	40600000	deDoc(M)
hES	chr3	40600000	41400000	deDoc(M)
hES	chr3	41400000	42120000	deDoc(M)
hES	chr3	42120000	42800000	deDoc(M)
hES	chr3	42800000	43160000	deDoc(M)
hES	chr3	43160000	43720000	deDoc(M)
hES	chr3	43720000	44240000	deDoc(M)
hES	chr3	44240000	44520000	deDoc(M)
hES	chr3	44520000	45000000	deDoc(M)
hES	chr3	45000000	45600000	deDoc(M)
hES	chr3	45600000	45920000	deDoc(M)
hES	chr3	45920000	46440000	deDoc(M)
hES	chr3	46440000	46960000	deDoc(M)
hES	chr3	46960000	47440000	deDoc(M)
hES	chr3	47440000	47840000	deDoc(M)
hES	chr3	47840000	48200000	deDoc(M)
hES	chr3	48200000	48680000	deDoc(M)
hES	chr3	48680000	49160000	deDoc(M)
hES	chr3	49160000	49480000	deDoc(M)
hES	chr3	49480000	49720000	deDoc(M)
hES	chr3	49720000	49920000	deDoc(M)
hES	chr3	49920000	50120000	deDoc(M)
hES	chr3	50120000	50320000	deDoc(M)
hES	chr3	50320000	50560000	deDoc(M)
hES	chr3	50560000	50920000	deDoc(M)
hES	chr3	51000000	51400000	deDoc(M)
hES	chr3	51400000	51680000	deDoc(M)
hES	chr3	51680000	51960000	deDoc(M)
hES	chr3	51960000	52160000	deDoc(M)
hES	chr3	52160000	52520000	deDoc(M)
hES	chr3	52520000	52840000	deDoc(M)
hES	chr3	52840000	53080000	deDoc(M)
hES	chr3	53080000	53240000	deDoc(M)
hES	chr3	53240000	53920000	deDoc(M)
hES	chr3	53920000	54440000	deDoc(M)
hES	chr3	54440000	54840000	deDoc(M)
hES	chr3	54840000	55440000	deDoc(M)
hES	chr3	55440000	55760000	deDoc(M)
hES	chr3	55760000	56320000	deDoc(M)
hES	chr3	56320000	56600000	deDoc(M)
hES	chr3	56600000	57000000	deDoc(M)
hES	chr3	57000000	57360000	deDoc(M)
hES	chr3	57360000	57520000	deDoc(M)
hES	chr3	57520000	57880000	deDoc(M)
hES	chr3	57880000	58160000	deDoc(M)
hES	chr3	58160000	58520000	deDoc(M)
hES	chr3	58520000	59160000	deDoc(M)
hES	chr3	59160000	59880000	deDoc(M)
hES	chr3	59880000	60520000	deDoc(M)
hES	chr3	60520000	61360000	deDoc(M)
hES	chr3	61360000	62160000	deDoc(M)
hES	chr3	62160000	62560000	deDoc(M)
hES	chr3	62560000	63240000	deDoc(M)
hES	chr3	63240000	63800000	deDoc(M)
hES	chr3	63800000	64480000	deDoc(M)
hES	chr3	64480000	65000000	deDoc(M)
hES	chr3	65000000	65440000	deDoc(M)
hES	chr3	65440000	65680000	deDoc(M)
hES	chr3	65680000	66120000	deDoc(M)
hES	chr3	66360000	67040000	deDoc(M)
hES	chr3	67040000	67520000	deDoc(M)
hES	chr3	67520000	68000000	deDoc(M)
hES	chr3	68000000	69000000	deDoc(M)
hES	chr3	69000000	69200000	deDoc(M)
hES	chr3	69200000	70120000	deDoc(M)
hES	chr3	70120000	70960000	deDoc(M)
hES	chr3	70960000	71800000	deDoc(M)
hES	chr3	71800000	72400000	deDoc(M)
hES	chr3	72400000	73240000	deDoc(M)
hES	chr3	73240000	73680000	deDoc(M)
hES	chr3	73680000	74000000	deDoc(M)
hES	chr3	74000000	74400000	deDoc(M)
hES	chr3	74400000	75040000	deDoc(M)
hES	chr3	75040000	75760000	deDoc(M)
hES	chr3	75760000	77480000	deDoc(M)
hES	chr3	77480000	78760000	deDoc(M)
hES	chr3	78760000	80880000	deDoc(M)
hES	chr3	80880000	82920000	deDoc(M)
hES	chr3	83000000	83680000	deDoc(M)
hES	chr3	83680000	85680000	deDoc(M)
hES	chr3	85680000	87400000	deDoc(M)
hES	chr3	87400000	88320000	deDoc(M)
hES	chr3	88320000	89240000	deDoc(M)
hES	chr3	89240000	90320000	deDoc(M)
hES	chr3	90320000	90600000	deDoc(M)
hES	chr3	94960000	96040000	deDoc(M)
hES	chr3	96040000	97000000	deDoc(M)
hES	chr3	97000000	98040000	deDoc(M)
hES	chr3	98040000	98960000	deDoc(M)
hES	chr3	98960000	99720000	deDoc(M)
hES	chr3	99720000	100240000	deDoc(M)
hES	chr3	100240000	101000000	deDoc(M)
hES	chr3	101000000	101480000	deDoc(M)
hES	chr3	101480000	101920000	deDoc(M)
hES	chr3	101920000	102920000	deDoc(M)
hES	chr3	102920000	103880000	deDoc(M)
hES	chr3	103880000	105280000	deDoc(M)
hES	chr3	105280000	106800000	deDoc(M)
hES	chr3	106800000	108400000	deDoc(M)
hES	chr3	108400000	109040000	deDoc(M)
hES	chr3	109040000	109680000	deDoc(M)
hES	chr3	109680000	110480000	deDoc(M)
hES	chr3	110480000	110720000	deDoc(M)
hES	chr3	110720000	111520000	deDoc(M)
hES	chr3	111520000	112200000	deDoc(M)
hES	chr3	112200000	112760000	deDoc(M)
hES	chr3	112760000	113280000	deDoc(M)
hES	chr3	113280000	113840000	deDoc(M)
hES	chr3	113840000	114240000	deDoc(M)
hES	chr3	114240000	114840000	deDoc(M)
hES	chr3	114840000	115320000	deDoc(M)
hES	chr3	115320000	116000000	deDoc(M)
hES	chr3	116000000	117000000	deDoc(M)
hES	chr3	117000000	117960000	deDoc(M)
hES	chr3	117960000	119080000	deDoc(M)
hES	chr3	119080000	120320000	deDoc(M)
hES	chr3	120320000	120920000	deDoc(M)
hES	chr3	120920000	121760000	deDoc(M)
hES	chr3	121760000	122600000	deDoc(M)
hES	chr3	122600000	123200000	deDoc(M)
hES	chr3	123200000	123560000	deDoc(M)
hES	chr3	123560000	124040000	deDoc(M)
hES	chr3	124040000	124520000	deDoc(M)
hES	chr3	124520000	124840000	deDoc(M)
hES	chr3	124840000	125080000	deDoc(M)
hES	chr3	125080000	125480000	deDoc(M)
hES	chr3	125480000	125920000	deDoc(M)
hES	chr3	125920000	126120000	deDoc(M)
hES	chr3	126120000	126920000	deDoc(M)
hES	chr3	126920000	127320000	deDoc(M)
hES	chr3	127320000	127680000	deDoc(M)
hES	chr3	127680000	127840000	deDoc(M)
hES	chr3	127840000	128200000	deDoc(M)
hES	chr3	128200000	128760000	deDoc(M)
hES	chr3	128760000	129200000	deDoc(M)
hES	chr3	129200000	129360000	deDoc(M)
hES	chr3	129360000	129640000	deDoc(M)
hES	chr3	129640000	129840000	deDoc(M)
hES	chr3	129840000	130080000	deDoc(M)
hES	chr3	130080000	130440000	deDoc(M)
hES	chr3	130440000	130560000	deDoc(M)
hES	chr3	130560000	130800000	deDoc(M)
hES	chr3	131040000	131320000	deDoc(M)
hES	chr3	130840000	131040000	deDoc(M)
hES	chr3	131320000	131880000	deDoc(M)
hES	chr3	131880000	132240000	deDoc(M)
hES	chr3	132240000	132720000	deDoc(M)
hES	chr3	132720000	133240000	deDoc(M)
hES	chr3	133240000	133600000	deDoc(M)
hES	chr3	133600000	133920000	deDoc(M)
hES	chr3	133920000	134800000	deDoc(M)
hES	chr3	134800000	135760000	deDoc(M)
hES	chr3	135760000	137280000	deDoc(M)
hES	chr3	137280000	138240000	deDoc(M)
hES	chr3	138240000	139240000	deDoc(M)
hES	chr3	139240000	139760000	deDoc(M)
hES	chr3	139760000	140600000	deDoc(M)
hES	chr3	140600000	141160000	deDoc(M)
hES	chr3	141160000	141760000	deDoc(M)
hES	chr3	141760000	142080000	deDoc(M)
hES	chr3	142080000	142440000	deDoc(M)
hES	chr3	142440000	142840000	deDoc(M)
hES	chr3	142840000	143080000	deDoc(M)
hES	chr3	143080000	143520000	deDoc(M)
hES	chr3	143520000	144000000	deDoc(M)
hES	chr3	144000000	144320000	deDoc(M)
hES	chr3	144320000	145160000	deDoc(M)
hES	chr3	145160000	146040000	deDoc(M)
hES	chr3	146040000	147400000	deDoc(M)
hES	chr3	147400000	148240000	deDoc(M)
hES	chr3	148240000	149400000	deDoc(M)
hES	chr3	149400000	150160000	deDoc(M)
hES	chr3	150160000	151040000	deDoc(M)
hES	chr3	151040000	151800000	deDoc(M)
hES	chr3	151800000	152640000	deDoc(M)
hES	chr3	152640000	153160000	deDoc(M)
hES	chr3	153160000	154200000	deDoc(M)
hES	chr3	154200000	155440000	deDoc(M)
hES	chr3	155440000	156520000	deDoc(M)
hES	chr3	156520000	157200000	deDoc(M)
hES	chr3	157200000	157680000	deDoc(M)
hES	chr3	157680000	158360000	deDoc(M)
hES	chr3	158360000	158800000	deDoc(M)
hES	chr3	158800000	159840000	deDoc(M)
hES	chr3	159840000	160440000	deDoc(M)
hES	chr3	160440000	161200000	deDoc(M)
hES	chr3	161200000	161760000	deDoc(M)
hES	chr3	161760000	162680000	deDoc(M)
hES	chr3	162680000	164200000	deDoc(M)
hES	chr3	164200000	164960000	deDoc(M)
hES	chr3	164960000	166400000	deDoc(M)
hES	chr3	166400000	167080000	deDoc(M)
hES	chr3	167080000	168560000	deDoc(M)
hES	chr3	168560000	169240000	deDoc(M)
hES	chr3	169240000	170200000	deDoc(M)
hES	chr3	170200000	170960000	deDoc(M)
hES	chr3	170960000	171240000	deDoc(M)
hES	chr3	171240000	172080000	deDoc(M)
hES	chr3	172080000	173680000	deDoc(M)
hES	chr3	173680000	173880000	deDoc(M)
hES	chr3	173880000	174600000	deDoc(M)
hES	chr3	174600000	175320000	deDoc(M)
hES	chr3	175320000	176040000	deDoc(M)
hES	chr3	176040000	177120000	deDoc(M)
hES	chr3	177120000	178200000	deDoc(M)
hES	chr3	178200000	178960000	deDoc(M)
hES	chr3	178960000	179600000	deDoc(M)
hES	chr3	179600000	180200000	deDoc(M)
hES	chr3	180200000	180520000	deDoc(M)
hES	chr3	180520000	180920000	deDoc(M)
hES	chr3	180920000	181240000	deDoc(M)
hES	chr3	181240000	181600000	deDoc(M)
hES	chr3	181600000	181800000	deDoc(M)
hES	chr3	181800000	182480000	deDoc(M)
hES	chr3	182480000	182880000	deDoc(M)
hES	chr3	182880000	183520000	deDoc(M)
hES	chr3	183520000	183920000	deDoc(M)
hES	chr3	183920000	184200000	deDoc(M)
hES	chr3	184200000	185040000	deDoc(M)
hES	chr3	185040000	185520000	deDoc(M)
hES	chr3	185520000	186000000	deDoc(M)
hES	chr3	186000000	186240000	deDoc(M)
hES	chr3	186240000	186520000	deDoc(M)
hES	chr3	186520000	186800000	deDoc(M)
hES	chr3	186800000	187160000	deDoc(M)
hES	chr3	187160000	187480000	deDoc(M)
hES	chr3	187480000	187760000	deDoc(M)
hES	chr3	187760000	188040000	deDoc(M)
hES	chr3	188040000	188400000	deDoc(M)
hES	chr3	188400000	188920000	deDoc(M)
hES	chr3	188920000	190240000	deDoc(M)
hES	chr3	190240000	191160000	deDoc(M)
hES	chr3	191160000	192280000	deDoc(M)
hES	chr3	192280000	193680000	deDoc(M)
hES	chr3	193680000	194840000	deDoc(M)
hES	chr3	194840000	195520000	deDoc(M)
hES	chr3	195520000	195840000	deDoc(M)
hES	chr3	195840000	196200000	deDoc(M)
hES	chr3	196200000	196480000	deDoc(M)
hES	chr3	196480000	196840000	deDoc(M)
hES	chr3	196960000	197200000	deDoc(M)
hES	chr3	197200000	197800000	deDoc(M)
hES	chr3	197800000	198200000	deDoc(M)
hES	chr3	198200000	198400000	deDoc(M)
hES	chr3	198400000	198760000	deDoc(M)
hES	chr3	198760000	199360000	deDoc(M)
hES	chr4	0	240000	deDoc(M)
hES	chr4	240000	520000	deDoc(M)
hES	chr4	520000	1040000	deDoc(M)
hES	chr4	1040000	1640000	deDoc(M)
hES	chr4	1640000	2200000	deDoc(M)
hES	chr4	2200000	2440000	deDoc(M)
hES	chr4	2440000	2920000	deDoc(M)
hES	chr4	2920000	3240000	deDoc(M)
hES	chr4	3240000	3480000	deDoc(M)
hES	chr4	3480000	4040000	deDoc(M)
hES	chr4	4040000	4920000	deDoc(M)
hES	chr4	4920000	5520000	deDoc(M)
hES	chr4	5520000	6160000	deDoc(M)
hES	chr4	6160000	6600000	deDoc(M)
hES	chr4	6600000	7200000	deDoc(M)
hES	chr4	7200000	8080000	deDoc(M)
hES	chr4	8080000	8800000	deDoc(M)
hES	chr4	8960000	9720000	deDoc(M)
hES	chr4	9720000	10160000	deDoc(M)
hES	chr4	10160000	11080000	deDoc(M)
hES	chr4	11080000	11360000	deDoc(M)
hES	chr4	11360000	12320000	deDoc(M)
hES	chr4	12320000	13280000	deDoc(M)
hES	chr4	13280000	14440000	deDoc(M)
hES	chr4	14440000	14840000	deDoc(M)
hES	chr4	14840000	15560000	deDoc(M)
hES	chr4	15560000	16120000	deDoc(M)
hES	chr4	16120000	17080000	deDoc(M)
hES	chr4	17080000	17440000	deDoc(M)
hES	chr4	17440000	18240000	deDoc(M)
hES	chr4	18240000	19840000	deDoc(M)
hES	chr4	19840000	20320000	deDoc(M)
hES	chr4	20320000	21400000	deDoc(M)
hES	chr4	21400000	22520000	deDoc(M)
hES	chr4	22520000	24080000	deDoc(M)
hES	chr4	24080000	25040000	deDoc(M)
hES	chr4	25040000	26640000	deDoc(M)
hES	chr4	26640000	27280000	deDoc(M)
hES	chr4	27280000	28600000	deDoc(M)
hES	chr4	28600000	30360000	deDoc(M)
hES	chr4	30360000	32720000	deDoc(M)
hES	chr4	32720000	34480000	deDoc(M)
hES	chr4	34480000	36080000	deDoc(M)
hES	chr4	36080000	36640000	deDoc(M)
hES	chr4	36640000	37080000	deDoc(M)
hES	chr4	37080000	37840000	deDoc(M)
hES	chr4	37840000	38440000	deDoc(M)
hES	chr4	38440000	39160000	deDoc(M)
hES	chr4	39160000	39440000	deDoc(M)
hES	chr4	39440000	39720000	deDoc(M)
hES	chr4	39720000	40040000	deDoc(M)
hES	chr4	40040000	40400000	deDoc(M)
hES	chr4	40400000	40960000	deDoc(M)
hES	chr4	40960000	41360000	deDoc(M)
hES	chr4	41360000	41640000	deDoc(M)
hES	chr4	41640000	42280000	deDoc(M)
hES	chr4	42280000	42520000	deDoc(M)
hES	chr4	42520000	43360000	deDoc(M)
hES	chr4	43360000	44200000	deDoc(M)
hES	chr4	44200000	44400000	deDoc(M)
hES	chr4	44400000	45600000	deDoc(M)
hES	chr4	45600000	45960000	deDoc(M)
hES	chr4	45960000	46520000	deDoc(M)
hES	chr4	46520000	47320000	deDoc(M)
hES	chr4	47320000	47840000	deDoc(M)
hES	chr4	47840000	48920000	deDoc(M)
hES	chr4	52360000	52640000	deDoc(M)
hES	chr4	52640000	53080000	deDoc(M)
hES	chr4	53080000	53560000	deDoc(M)
hES	chr4	53560000	53880000	deDoc(M)
hES	chr4	53880000	54440000	deDoc(M)
hES	chr4	54440000	54800000	deDoc(M)
hES	chr4	54800000	55520000	deDoc(M)
hES	chr4	55520000	55960000	deDoc(M)
hES	chr4	55960000	56560000	deDoc(M)
hES	chr4	56560000	57080000	deDoc(M)
hES	chr4	57080000	57520000	deDoc(M)
hES	chr4	57520000	59960000	deDoc(M)
hES	chr4	59960000	61280000	deDoc(M)
hES	chr4	61280000	63280000	deDoc(M)
hES	chr4	63280000	65160000	deDoc(M)
hES	chr4	65160000	66760000	deDoc(M)
hES	chr4	66760000	68000000	deDoc(M)
hES	chr4	68000000	68920000	deDoc(M)
hES	chr4	69040000	70200000	deDoc(M)
hES	chr4	70200000	70560000	deDoc(M)
hES	chr4	70560000	71480000	deDoc(M)
hES	chr4	71480000	72200000	deDoc(M)
hES	chr4	72200000	72840000	deDoc(M)
hES	chr4	72840000	73360000	deDoc(M)
hES	chr4	73360000	74120000	deDoc(M)
hES	chr4	74120000	74360000	deDoc(M)
hES	chr4	74360000	74800000	deDoc(M)
hES	chr4	74800000	75240000	deDoc(M)
hES	chr4	75240000	75880000	deDoc(M)
hES	chr4	75880000	76680000	deDoc(M)
hES	chr4	76680000	77040000	deDoc(M)
hES	chr4	77040000	77280000	deDoc(M)
hES	chr4	77280000	77560000	deDoc(M)
hES	chr4	77560000	77960000	deDoc(M)
hES	chr4	77960000	78320000	deDoc(M)
hES	chr4	78320000	78640000	deDoc(M)
hES	chr4	78640000	79080000	deDoc(M)
hES	chr4	79080000	79760000	deDoc(M)
hES	chr4	79760000	80080000	deDoc(M)
hES	chr4	80080000	81320000	deDoc(M)
hES	chr4	81320000	81440000	deDoc(M)
hES	chr4	81440000	82520000	deDoc(M)
hES	chr4	82520000	83520000	deDoc(M)
hES	chr4	83520000	83960000	deDoc(M)
hES	chr4	83960000	84200000	deDoc(M)
hES	chr4	84200000	84600000	deDoc(M)
hES	chr4	84600000	84800000	deDoc(M)
hES	chr4	84800000	85280000	deDoc(M)
hES	chr4	85280000	85640000	deDoc(M)
hES	chr4	85640000	86160000	deDoc(M)
hES	chr4	86160000	86880000	deDoc(M)
hES	chr4	86880000	87360000	deDoc(M)
hES	chr4	87360000	88040000	deDoc(M)
hES	chr4	88040000	88400000	deDoc(M)
hES	chr4	88400000	89200000	deDoc(M)
hES	chr4	89200000	89680000	deDoc(M)
hES	chr4	89680000	90280000	deDoc(M)
hES	chr4	90280000	90600000	deDoc(M)
hES	chr4	90600000	91080000	deDoc(M)
hES	chr4	91080000	91520000	deDoc(M)
hES	chr4	92240000	92320000	deDoc(M)
hES	chr4	93080000	93400000	deDoc(M)
hES	chr4	91560000	92240000	deDoc(M)
hES	chr4	92320000	93080000	deDoc(M)
hES	chr4	93400000	93640000	deDoc(M)
hES	chr4	93640000	94440000	deDoc(M)
hES	chr4	94440000	94920000	deDoc(M)
hES	chr4	94920000	95400000	deDoc(M)
hES	chr4	95400000	95760000	deDoc(M)
hES	chr4	95760000	96320000	deDoc(M)
hES	chr4	96320000	96800000	deDoc(M)
hES	chr4	96800000	97600000	deDoc(M)
hES	chr4	97600000	98440000	deDoc(M)
hES	chr4	98440000	99200000	deDoc(M)
hES	chr4	99200000	100160000	deDoc(M)
hES	chr4	100160000	101080000	deDoc(M)
hES	chr4	101080000	102080000	deDoc(M)
hES	chr4	102080000	102800000	deDoc(M)
hES	chr4	102800000	103560000	deDoc(M)
hES	chr4	103560000	104160000	deDoc(M)
hES	chr4	104160000	105160000	deDoc(M)
hES	chr4	105160000	106000000	deDoc(M)
hES	chr4	106000000	106600000	deDoc(M)
hES	chr4	106600000	107520000	deDoc(M)
hES	chr4	107520000	108000000	deDoc(M)
hES	chr4	108000000	109120000	deDoc(M)
hES	chr4	109120000	109720000	deDoc(M)
hES	chr4	109720000	109960000	deDoc(M)
hES	chr4	110440000	110560000	deDoc(M)
hES	chr4	109960000	110440000	deDoc(M)
hES	chr4	110560000	111120000	deDoc(M)
hES	chr4	111120000	111720000	deDoc(M)
hES	chr4	111720000	112200000	deDoc(M)
hES	chr4	112200000	112760000	deDoc(M)
hES	chr4	112760000	113200000	deDoc(M)
hES	chr4	113200000	113760000	deDoc(M)
hES	chr4	113760000	114520000	deDoc(M)
hES	chr4	114520000	115520000	deDoc(M)
hES	chr4	115520000	115840000	deDoc(M)
hES	chr4	115840000	117280000	deDoc(M)
hES	chr4	117280000	118240000	deDoc(M)
hES	chr4	118240000	119640000	deDoc(M)
hES	chr4	119640000	120600000	deDoc(M)
hES	chr4	120600000	121200000	deDoc(M)
hES	chr4	121200000	122000000	deDoc(M)
hES	chr4	122000000	122440000	deDoc(M)
hES	chr4	122440000	122960000	deDoc(M)
hES	chr4	122960000	123720000	deDoc(M)
hES	chr4	123720000	124240000	deDoc(M)
hES	chr4	124240000	125440000	deDoc(M)
hES	chr4	125440000	126440000	deDoc(M)
hES	chr4	126440000	127720000	deDoc(M)
hES	chr4	127720000	129200000	deDoc(M)
hES	chr4	129200000	130440000	deDoc(M)
hES	chr4	130440000	132000000	deDoc(M)
hES	chr4	132080000	132160000	deDoc(M)
hES	chr4	132000000	132080000	deDoc(M)
hES	chr4	132160000	132880000	deDoc(M)
hES	chr4	132880000	133800000	deDoc(M)
hES	chr4	133800000	135000000	deDoc(M)
hES	chr4	135000000	136520000	deDoc(M)
hES	chr4	136520000	137000000	deDoc(M)
hES	chr4	137000000	138160000	deDoc(M)
hES	chr4	138160000	139040000	deDoc(M)
hES	chr4	139040000	140160000	deDoc(M)
hES	chr4	140160000	140800000	deDoc(M)
hES	chr4	140800000	141520000	deDoc(M)
hES	chr4	141520000	142320000	deDoc(M)
hES	chr4	142320000	143200000	deDoc(M)
hES	chr4	143200000	144000000	deDoc(M)
hES	chr4	144000000	145160000	deDoc(M)
hES	chr4	145160000	145440000	deDoc(M)
hES	chr4	145440000	145720000	deDoc(M)
hES	chr4	145720000	145920000	deDoc(M)
hES	chr4	145920000	146240000	deDoc(M)
hES	chr4	146240000	147280000	deDoc(M)
hES	chr4	147280000	148280000	deDoc(M)
hES	chr4	148280000	149040000	deDoc(M)
hES	chr4	149040000	150440000	deDoc(M)
hES	chr4	150440000	151080000	deDoc(M)
hES	chr4	151080000	152200000	deDoc(M)
hES	chr4	152200000	152800000	deDoc(M)
hES	chr4	152800000	153520000	deDoc(M)
hES	chr4	153520000	153920000	deDoc(M)
hES	chr4	153920000	154280000	deDoc(M)
hES	chr4	154280000	154920000	deDoc(M)
hES	chr4	154920000	155680000	deDoc(M)
hES	chr4	155680000	156520000	deDoc(M)
hES	chr4	156520000	157080000	deDoc(M)
hES	chr4	157080000	158320000	deDoc(M)
hES	chr4	158320000	159400000	deDoc(M)
hES	chr4	159400000	159800000	deDoc(M)
hES	chr4	159800000	160600000	deDoc(M)
hES	chr4	160600000	161640000	deDoc(M)
hES	chr4	161720000	162760000	deDoc(M)
hES	chr4	162760000	163640000	deDoc(M)
hES	chr4	163640000	164680000	deDoc(M)
hES	chr4	164680000	165200000	deDoc(M)
hES	chr4	165200000	166240000	deDoc(M)
hES	chr4	166240000	166640000	deDoc(M)
hES	chr4	166640000	167240000	deDoc(M)
hES	chr4	167240000	168000000	deDoc(M)
hES	chr4	168000000	168440000	deDoc(M)
hES	chr4	168440000	169320000	deDoc(M)
hES	chr4	169320000	170080000	deDoc(M)
hES	chr4	170080000	170920000	deDoc(M)
hES	chr4	170920000	171280000	deDoc(M)
hES	chr4	171280000	173000000	deDoc(M)
hES	chr4	173000000	174000000	deDoc(M)
hES	chr4	174000000	174640000	deDoc(M)
hES	chr4	174640000	175520000	deDoc(M)
hES	chr4	175520000	176720000	deDoc(M)
hES	chr4	176720000	177480000	deDoc(M)
hES	chr4	177480000	178640000	deDoc(M)
hES	chr4	178640000	179760000	deDoc(M)
hES	chr4	179760000	181520000	deDoc(M)
hES	chr4	181520000	182760000	deDoc(M)
hES	chr4	182760000	184000000	deDoc(M)
hES	chr4	184000000	184600000	deDoc(M)
hES	chr4	184600000	184880000	deDoc(M)
hES	chr4	184880000	185360000	deDoc(M)
hES	chr4	185360000	185880000	deDoc(M)
hES	chr4	185880000	186160000	deDoc(M)
hES	chr4	186160000	186600000	deDoc(M)
hES	chr4	186600000	187240000	deDoc(M)
hES	chr4	187240000	187440000	deDoc(M)
hES	chr4	187440000	188080000	deDoc(M)
hES	chr4	188080000	188760000	deDoc(M)
hES	chr4	188760000	189560000	deDoc(M)
hES	chr4	189560000	190400000	deDoc(M)
hES	chr4	190400000	191200000	deDoc(M)
hES	chr5	40000	360000	deDoc(M)
hES	chr5	360000	880000	deDoc(M)
hES	chr5	880000	1360000	deDoc(M)
hES	chr5	1360000	1720000	deDoc(M)
hES	chr5	1720000	2240000	deDoc(M)
hES	chr5	2240000	3640000	deDoc(M)
hES	chr5	3640000	4920000	deDoc(M)
hES	chr5	4920000	5520000	deDoc(M)
hES	chr5	5520000	6600000	deDoc(M)
hES	chr5	6600000	7000000	deDoc(M)
hES	chr5	7080000	7960000	deDoc(M)
hES	chr5	7960000	9280000	deDoc(M)
hES	chr5	9280000	10320000	deDoc(M)
hES	chr5	10320000	12000000	deDoc(M)
hES	chr5	12000000	14040000	deDoc(M)
hES	chr5	14040000	14720000	deDoc(M)
hES	chr5	14720000	15080000	deDoc(M)
hES	chr5	15080000	15520000	deDoc(M)
hES	chr5	15520000	16080000	deDoc(M)
hES	chr5	16080000	16720000	deDoc(M)
hES	chr5	16720000	17240000	deDoc(M)
hES	chr5	17240000	17600000	deDoc(M)
hES	chr5	17640000	18400000	deDoc(M)
hES	chr5	18400000	19600000	deDoc(M)
hES	chr5	19600000	20800000	deDoc(M)
hES	chr5	20800000	21840000	deDoc(M)
hES	chr5	21840000	22880000	deDoc(M)
hES	chr5	22880000	23840000	deDoc(M)
hES	chr5	23840000	25440000	deDoc(M)
hES	chr5	25440000	26800000	deDoc(M)
hES	chr5	26800000	28360000	deDoc(M)
hES	chr5	28360000	28840000	deDoc(M)
hES	chr5	28840000	29920000	deDoc(M)
hES	chr5	29920000	31600000	deDoc(M)
hES	chr5	31600000	32160000	deDoc(M)
hES	chr5	32160000	32680000	deDoc(M)
hES	chr5	32680000	33440000	deDoc(M)
hES	chr5	33440000	34200000	deDoc(M)
hES	chr5	35040000	35640000	deDoc(M)
hES	chr5	34280000	35040000	deDoc(M)
hES	chr5	35640000	36120000	deDoc(M)
hES	chr5	36120000	36760000	deDoc(M)
hES	chr5	36760000	37400000	deDoc(M)
hES	chr5	37400000	38440000	deDoc(M)
hES	chr5	38440000	38960000	deDoc(M)
hES	chr5	38960000	39640000	deDoc(M)
hES	chr5	39640000	40800000	deDoc(M)
hES	chr5	40800000	41680000	deDoc(M)
hES	chr5	41680000	43080000	deDoc(M)
hES	chr5	43080000	43640000	deDoc(M)
hES	chr5	43640000	44840000	deDoc(M)
hES	chr5	44840000	45840000	deDoc(M)
hES	chr5	45840000	46480000	deDoc(M)
hES	chr5	49440000	50280000	deDoc(M)
hES	chr5	50280000	50760000	deDoc(M)
hES	chr5	50760000	51360000	deDoc(M)
hES	chr5	51360000	52040000	deDoc(M)
hES	chr5	52040000	52440000	deDoc(M)
hES	chr5	52440000	52760000	deDoc(M)
hES	chr5	52760000	53560000	deDoc(M)
hES	chr5	53560000	53840000	deDoc(M)
hES	chr5	53840000	54200000	deDoc(M)
hES	chr5	54200000	54520000	deDoc(M)
hES	chr5	54520000	55080000	deDoc(M)
hES	chr5	55080000	55600000	deDoc(M)
hES	chr5	55600000	56200000	deDoc(M)
hES	chr5	56200000	56560000	deDoc(M)
hES	chr5	56560000	57800000	deDoc(M)
hES	chr5	57800000	58360000	deDoc(M)
hES	chr5	58360000	59160000	deDoc(M)
hES	chr5	59160000	59960000	deDoc(M)
hES	chr5	59960000	60320000	deDoc(M)
hES	chr5	60320000	61680000	deDoc(M)
hES	chr5	61680000	62120000	deDoc(M)
hES	chr5	62120000	62720000	deDoc(M)
hES	chr5	62720000	63400000	deDoc(M)
hES	chr5	63400000	63960000	deDoc(M)
hES	chr5	63960000	65000000	deDoc(M)
hES	chr5	65000000	65560000	deDoc(M)
hES	chr5	65560000	66120000	deDoc(M)
hES	chr5	66120000	66560000	deDoc(M)
hES	chr5	66560000	67600000	deDoc(M)
hES	chr5	67600000	68400000	deDoc(M)
hES	chr5	68400000	68880000	deDoc(M)
hES	chr5	70320000	71640000	deDoc(M)
hES	chr5	71640000	72240000	deDoc(M)
hES	chr5	72240000	72880000	deDoc(M)
hES	chr5	72880000	73200000	deDoc(M)
hES	chr5	73200000	74000000	deDoc(M)
hES	chr5	74000000	74680000	deDoc(M)
hES	chr5	74680000	75080000	deDoc(M)
hES	chr5	75080000	76120000	deDoc(M)
hES	chr5	76120000	76840000	deDoc(M)
hES	chr5	76840000	77600000	deDoc(M)
hES	chr5	77600000	78200000	deDoc(M)
hES	chr5	78200000	79120000	deDoc(M)
hES	chr5	79120000	79720000	deDoc(M)
hES	chr5	79720000	80000000	deDoc(M)
hES	chr5	80000000	80200000	deDoc(M)
hES	chr5	80200000	80520000	deDoc(M)
hES	chr5	80520000	80680000	deDoc(M)
hES	chr5	80680000	81600000	deDoc(M)
hES	chr5	81600000	82200000	deDoc(M)
hES	chr5	82200000	82920000	deDoc(M)
hES	chr5	82920000	84560000	deDoc(M)
hES	chr5	84560000	85480000	deDoc(M)
hES	chr5	85480000	86720000	deDoc(M)
hES	chr5	86720000	88040000	deDoc(M)
hES	chr5	88040000	89600000	deDoc(M)
hES	chr5	89600000	90160000	deDoc(M)
hES	chr5	90160000	90800000	deDoc(M)
hES	chr5	90800000	92000000	deDoc(M)
hES	chr5	92000000	92960000	deDoc(M)
hES	chr5	92960000	93280000	deDoc(M)
hES	chr5	93280000	94280000	deDoc(M)
hES	chr5	94280000	95000000	deDoc(M)
hES	chr5	95000000	95960000	deDoc(M)
hES	chr5	95960000	96560000	deDoc(M)
hES	chr5	96560000	97680000	deDoc(M)
hES	chr5	97680000	98200000	deDoc(M)
hES	chr5	98200000	98440000	deDoc(M)
hES	chr5	98440000	99760000	deDoc(M)
hES	chr5	99760000	100800000	deDoc(M)
hES	chr5	100800000	101560000	deDoc(M)
hES	chr5	101560000	102920000	deDoc(M)
hES	chr5	102920000	103720000	deDoc(M)
hES	chr5	103720000	104960000	deDoc(M)
hES	chr5	104960000	106360000	deDoc(M)
hES	chr5	106360000	107800000	deDoc(M)
hES	chr5	107800000	108880000	deDoc(M)
hES	chr5	108880000	109800000	deDoc(M)
hES	chr5	109800000	110120000	deDoc(M)
hES	chr5	110120000	110880000	deDoc(M)
hES	chr5	110880000	111520000	deDoc(M)
hES	chr5	111520000	112320000	deDoc(M)
hES	chr5	112320000	113000000	deDoc(M)
hES	chr5	113000000	114200000	deDoc(M)
hES	chr5	114200000	114640000	deDoc(M)
hES	chr5	114640000	115440000	deDoc(M)
hES	chr5	115440000	115840000	deDoc(M)
hES	chr5	115840000	116400000	deDoc(M)
hES	chr5	116400000	116920000	deDoc(M)
hES	chr5	116920000	117680000	deDoc(M)
hES	chr5	117680000	118360000	deDoc(M)
hES	chr5	118360000	118800000	deDoc(M)
hES	chr5	118800000	119920000	deDoc(M)
hES	chr5	119920000	121320000	deDoc(M)
hES	chr5	121320000	121920000	deDoc(M)
hES	chr5	121920000	122720000	deDoc(M)
hES	chr5	122720000	123000000	deDoc(M)
hES	chr5	123000000	124120000	deDoc(M)
hES	chr5	124120000	124320000	deDoc(M)
hES	chr5	124320000	125200000	deDoc(M)
hES	chr5	125200000	126000000	deDoc(M)
hES	chr5	126000000	126880000	deDoc(M)
hES	chr5	126880000	127560000	deDoc(M)
hES	chr5	127560000	128480000	deDoc(M)
hES	chr5	128480000	129240000	deDoc(M)
hES	chr5	129240000	130480000	deDoc(M)
hES	chr5	130480000	131440000	deDoc(M)
hES	chr5	131440000	131880000	deDoc(M)
hES	chr5	131880000	132440000	deDoc(M)
hES	chr5	132440000	132800000	deDoc(M)
hES	chr5	132800000	133360000	deDoc(M)
hES	chr5	133360000	134200000	deDoc(M)
hES	chr5	134200000	134800000	deDoc(M)
hES	chr5	134800000	135200000	deDoc(M)
hES	chr5	135200000	135600000	deDoc(M)
hES	chr5	135600000	136160000	deDoc(M)
hES	chr5	136160000	136960000	deDoc(M)
hES	chr5	136960000	137520000	deDoc(M)
hES	chr5	137520000	137800000	deDoc(M)
hES	chr5	137800000	137920000	deDoc(M)
hES	chr5	137920000	138120000	deDoc(M)
hES	chr5	138120000	138320000	deDoc(M)
hES	chr5	138320000	138640000	deDoc(M)
hES	chr5	138640000	138920000	deDoc(M)
hES	chr5	138920000	139120000	deDoc(M)
hES	chr5	139120000	139320000	deDoc(M)
hES	chr5	139320000	139560000	deDoc(M)
hES	chr5	139560000	139760000	deDoc(M)
hES	chr5	139760000	140120000	deDoc(M)
hES	chr5	140120000	140440000	deDoc(M)
hES	chr5	140440000	141000000	deDoc(M)
hES	chr5	141000000	141320000	deDoc(M)
hES	chr5	141320000	141640000	deDoc(M)
hES	chr5	141640000	141920000	deDoc(M)
hES	chr5	141920000	142360000	deDoc(M)
hES	chr5	142360000	142880000	deDoc(M)
hES	chr5	142880000	143520000	deDoc(M)
hES	chr5	143520000	143920000	deDoc(M)
hES	chr5	143920000	144720000	deDoc(M)
hES	chr5	144720000	145480000	deDoc(M)
hES	chr5	145480000	145880000	deDoc(M)
hES	chr5	145880000	146560000	deDoc(M)
hES	chr5	146560000	146960000	deDoc(M)
hES	chr5	146960000	147320000	deDoc(M)
hES	chr5	147320000	148080000	deDoc(M)
hES	chr5	148080000	148640000	deDoc(M)
hES	chr5	148640000	148960000	deDoc(M)
hES	chr5	148960000	149200000	deDoc(M)
hES	chr5	149200000	149360000	deDoc(M)
hES	chr5	149360000	149600000	deDoc(M)
hES	chr5	149600000	149800000	deDoc(M)
hES	chr5	149800000	150120000	deDoc(M)
hES	chr5	150120000	150360000	deDoc(M)
hES	chr5	150360000	150600000	deDoc(M)
hES	chr5	150600000	150800000	deDoc(M)
hES	chr5	150800000	151160000	deDoc(M)
hES	chr5	151160000	151880000	deDoc(M)
hES	chr5	151880000	152680000	deDoc(M)
hES	chr5	152680000	153320000	deDoc(M)
hES	chr5	153320000	154040000	deDoc(M)
hES	chr5	154040000	154400000	deDoc(M)
hES	chr5	154400000	154960000	deDoc(M)
hES	chr5	154960000	155680000	deDoc(M)
hES	chr5	155680000	156520000	deDoc(M)
hES	chr5	156520000	156840000	deDoc(M)
hES	chr5	156840000	157360000	deDoc(M)
hES	chr5	157360000	158040000	deDoc(M)
hES	chr5	158040000	158480000	deDoc(M)
hES	chr5	158480000	158760000	deDoc(M)
hES	chr5	158760000	159360000	deDoc(M)
hES	chr5	159360000	159800000	deDoc(M)
hES	chr5	159800000	160280000	deDoc(M)
hES	chr5	160280000	160880000	deDoc(M)
hES	chr5	160880000	161560000	deDoc(M)
hES	chr5	161560000	162200000	deDoc(M)
hES	chr5	162200000	162800000	deDoc(M)
hES	chr5	162800000	163880000	deDoc(M)
hES	chr5	163880000	164960000	deDoc(M)
hES	chr5	164960000	166280000	deDoc(M)
hES	chr5	166280000	166920000	deDoc(M)
hES	chr5	166920000	167600000	deDoc(M)
hES	chr5	167600000	168000000	deDoc(M)
hES	chr5	168000000	168600000	deDoc(M)
hES	chr5	168600000	168960000	deDoc(M)
hES	chr5	168960000	169560000	deDoc(M)
hES	chr5	169560000	170000000	deDoc(M)
hES	chr5	170000000	170760000	deDoc(M)
hES	chr5	170760000	171000000	deDoc(M)
hES	chr5	171080000	171120000	deDoc(M)
hES	chr5	171200000	171280000	deDoc(M)
hES	chr5	171000000	171080000	deDoc(M)
hES	chr5	171120000	171200000	deDoc(M)
hES	chr5	171280000	171440000	deDoc(M)
hES	chr5	171440000	171760000	deDoc(M)
hES	chr5	171760000	172320000	deDoc(M)
hES	chr5	172320000	172640000	deDoc(M)
hES	chr5	172640000	172920000	deDoc(M)
hES	chr5	172920000	173360000	deDoc(M)
hES	chr5	173360000	173680000	deDoc(M)
hES	chr5	173680000	174160000	deDoc(M)
hES	chr5	174160000	174880000	deDoc(M)
hES	chr5	174880000	175680000	deDoc(M)
hES	chr5	175680000	176040000	deDoc(M)
hES	chr5	176040000	176440000	deDoc(M)
hES	chr5	176440000	176680000	deDoc(M)
hES	chr5	176680000	177200000	deDoc(M)
hES	chr5	177240000	177560000	deDoc(M)
hES	chr5	177560000	178080000	deDoc(M)
hES	chr5	178080000	178480000	deDoc(M)
hES	chr5	178480000	178880000	deDoc(M)
hES	chr5	178880000	179120000	deDoc(M)
hES	chr5	179120000	179480000	deDoc(M)
hES	chr5	179480000	179960000	deDoc(M)
hES	chr5	179960000	180160000	deDoc(M)
hES	chr5	180160000	180520000	deDoc(M)
hES	chr5	180520000	180680000	deDoc(M)
hES	chr6	80000	400000	deDoc(M)
hES	chr6	400000	840000	deDoc(M)
hES	chr6	840000	1320000	deDoc(M)
hES	chr6	1320000	1480000	deDoc(M)
hES	chr6	1480000	2160000	deDoc(M)
hES	chr6	2160000	2680000	deDoc(M)
hES	chr6	2680000	3200000	deDoc(M)
hES	chr6	3200000	3680000	deDoc(M)
hES	chr6	3680000	4160000	deDoc(M)
hES	chr6	4160000	4960000	deDoc(M)
hES	chr6	4960000	5360000	deDoc(M)
hES	chr6	5360000	5960000	deDoc(M)
hES	chr6	5960000	6600000	deDoc(M)
hES	chr6	6600000	7200000	deDoc(M)
hES	chr6	7200000	7560000	deDoc(M)
hES	chr6	7560000	8040000	deDoc(M)
hES	chr6	8040000	8880000	deDoc(M)
hES	chr6	8880000	9120000	deDoc(M)
hES	chr6	9360000	10040000	deDoc(M)
hES	chr6	10040000	10560000	deDoc(M)
hES	chr6	10560000	10920000	deDoc(M)
hES	chr6	10920000	11680000	deDoc(M)
hES	chr6	11680000	12240000	deDoc(M)
hES	chr6	12240000	12720000	deDoc(M)
hES	chr6	12720000	13400000	deDoc(M)
hES	chr6	13400000	13720000	deDoc(M)
hES	chr6	13720000	14280000	deDoc(M)
hES	chr6	14280000	14880000	deDoc(M)
hES	chr6	14880000	15480000	deDoc(M)
hES	chr6	15480000	15800000	deDoc(M)
hES	chr6	15800000	16400000	deDoc(M)
hES	chr6	16400000	16880000	deDoc(M)
hES	chr6	16880000	17240000	deDoc(M)
hES	chr6	17240000	17720000	deDoc(M)
hES	chr6	17720000	17880000	deDoc(M)
hES	chr6	17880000	18600000	deDoc(M)
hES	chr6	18600000	19120000	deDoc(M)
hES	chr6	19120000	19600000	deDoc(M)
hES	chr6	19600000	20200000	deDoc(M)
hES	chr6	20200000	20680000	deDoc(M)
hES	chr6	20680000	21680000	deDoc(M)
hES	chr6	21680000	22320000	deDoc(M)
hES	chr6	22320000	23040000	deDoc(M)
hES	chr6	23040000	23800000	deDoc(M)
hES	chr6	23800000	24520000	deDoc(M)
hES	chr6	24520000	24880000	deDoc(M)
hES	chr6	24880000	25320000	deDoc(M)
hES	chr6	25320000	25720000	deDoc(M)
hES	chr6	25720000	26120000	deDoc(M)
hES	chr6	26120000	26240000	deDoc(M)
hES	chr6	26240000	26720000	deDoc(M)
hES	chr6	26720000	27200000	deDoc(M)
hES	chr6	27200000	27880000	deDoc(M)
hES	chr6	27880000	28160000	deDoc(M)
hES	chr6	28160000	28520000	deDoc(M)
hES	chr6	28520000	29080000	deDoc(M)
hES	chr6	29080000	29440000	deDoc(M)
hES	chr6	29440000	29720000	deDoc(M)
hES	chr6	29720000	30160000	deDoc(M)
hES	chr6	30160000	30640000	deDoc(M)
hES	chr6	30640000	30960000	deDoc(M)
hES	chr6	30960000	31200000	deDoc(M)
hES	chr6	31200000	31600000	deDoc(M)
hES	chr6	31600000	32040000	deDoc(M)
hES	chr6	32040000	32320000	deDoc(M)
hES	chr6	32320000	32920000	deDoc(M)
hES	chr6	32920000	33360000	deDoc(M)
hES	chr6	33360000	33640000	deDoc(M)
hES	chr6	33640000	34240000	deDoc(M)
hES	chr6	34240000	34520000	deDoc(M)
hES	chr6	34520000	34960000	deDoc(M)
hES	chr6	34960000	35360000	deDoc(M)
hES	chr6	35360000	35520000	deDoc(M)
hES	chr6	35520000	35880000	deDoc(M)
hES	chr6	35880000	36200000	deDoc(M)
hES	chr6	36200000	36480000	deDoc(M)
hES	chr6	36480000	36840000	deDoc(M)
hES	chr6	36840000	37320000	deDoc(M)
hES	chr6	37320000	37760000	deDoc(M)
hES	chr6	37760000	38240000	deDoc(M)
hES	chr6	38240000	38600000	deDoc(M)
hES	chr6	38600000	38840000	deDoc(M)
hES	chr6	38840000	39400000	deDoc(M)
hES	chr6	39400000	40000000	deDoc(M)
hES	chr6	40000000	40400000	deDoc(M)
hES	chr6	40400000	40960000	deDoc(M)
hES	chr6	40960000	41440000	deDoc(M)
hES	chr6	41440000	41800000	deDoc(M)
hES	chr6	41800000	42280000	deDoc(M)
hES	chr6	42280000	42640000	deDoc(M)
hES	chr6	42640000	43000000	deDoc(M)
hES	chr6	43000000	43240000	deDoc(M)
hES	chr6	43240000	43520000	deDoc(M)
hES	chr6	43520000	43720000	deDoc(M)
hES	chr6	43720000	44160000	deDoc(M)
hES	chr6	44160000	44400000	deDoc(M)
hES	chr6	44400000	45000000	deDoc(M)
hES	chr6	45000000	46000000	deDoc(M)
hES	chr6	46000000	46120000	deDoc(M)
hES	chr6	46120000	46920000	deDoc(M)
hES	chr6	46920000	47160000	deDoc(M)
hES	chr6	47160000	47880000	deDoc(M)
hES	chr6	47880000	48520000	deDoc(M)
hES	chr6	48520000	48920000	deDoc(M)
hES	chr6	48920000	49520000	deDoc(M)
hES	chr6	49520000	50200000	deDoc(M)
hES	chr6	50200000	50720000	deDoc(M)
hES	chr6	50720000	51200000	deDoc(M)
hES	chr6	51200000	52000000	deDoc(M)
hES	chr6	52000000	52280000	deDoc(M)
hES	chr6	52280000	52840000	deDoc(M)
hES	chr6	52840000	53720000	deDoc(M)
hES	chr6	53720000	53960000	deDoc(M)
hES	chr6	53960000	55240000	deDoc(M)
hES	chr6	55240000	56280000	deDoc(M)
hES	chr6	56280000	56840000	deDoc(M)
hES	chr6	56840000	57320000	deDoc(M)
hES	chr6	57320000	57680000	deDoc(M)
hES	chr6	58240000	58920000	deDoc(M)
hES	chr6	57680000	58240000	deDoc(M)
hES	chr6	58320000	58400000	deDoc(M)
hES	chr6	58920000	62520000	deDoc(M)
hES	chr6	62520000	63080000	deDoc(M)
hES	chr6	63080000	63720000	deDoc(M)
hES	chr6	63720000	64080000	deDoc(M)
hES	chr6	64080000	64760000	deDoc(M)
hES	chr6	64760000	65200000	deDoc(M)
hES	chr6	65200000	67320000	deDoc(M)
hES	chr6	67320000	69320000	deDoc(M)
hES	chr6	69320000	70960000	deDoc(M)
hES	chr6	70960000	72320000	deDoc(M)
hES	chr6	72320000	72880000	deDoc(M)
hES	chr6	72880000	74240000	deDoc(M)
hES	chr6	74240000	74520000	deDoc(M)
hES	chr6	74520000	76000000	deDoc(M)
hES	chr6	76000000	76600000	deDoc(M)
hES	chr6	76600000	77720000	deDoc(M)
hES	chr6	77720000	78240000	deDoc(M)
hES	chr6	78240000	79560000	deDoc(M)
hES	chr6	79560000	80600000	deDoc(M)
hES	chr6	80600000	80960000	deDoc(M)
hES	chr6	80960000	82000000	deDoc(M)
hES	chr6	82000000	82920000	deDoc(M)
hES	chr6	82920000	83840000	deDoc(M)
hES	chr6	83840000	84360000	deDoc(M)
hES	chr6	84360000	85000000	deDoc(M)
hES	chr6	85000000	85480000	deDoc(M)
hES	chr6	85480000	86120000	deDoc(M)
hES	chr6	86120000	86440000	deDoc(M)
hES	chr6	86440000	87680000	deDoc(M)
hES	chr6	87680000	88480000	deDoc(M)
hES	chr6	88480000	89240000	deDoc(M)
hES	chr6	89240000	89720000	deDoc(M)
hES	chr6	89720000	90080000	deDoc(M)
hES	chr6	90080000	90640000	deDoc(M)
hES	chr6	90640000	91240000	deDoc(M)
hES	chr6	91240000	91920000	deDoc(M)
hES	chr6	91920000	92760000	deDoc(M)
hES	chr6	92760000	93520000	deDoc(M)
hES	chr6	93520000	94280000	deDoc(M)
hES	chr6	94280000	95760000	deDoc(M)
hES	chr6	95920000	96320000	deDoc(M)
hES	chr6	96320000	96520000	deDoc(M)
hES	chr6	96520000	96880000	deDoc(M)
hES	chr6	96880000	97080000	deDoc(M)
hES	chr6	97080000	97600000	deDoc(M)
hES	chr6	97600000	98200000	deDoc(M)
hES	chr6	98200000	98600000	deDoc(M)
hES	chr6	98600000	99400000	deDoc(M)
hES	chr6	99400000	100000000	deDoc(M)
hES	chr6	100000000	100480000	deDoc(M)
hES	chr6	100480000	101240000	deDoc(M)
hES	chr6	101240000	101880000	deDoc(M)
hES	chr6	101880000	103080000	deDoc(M)
hES	chr6	103080000	104160000	deDoc(M)
hES	chr6	104160000	105120000	deDoc(M)
hES	chr6	105120000	105960000	deDoc(M)
hES	chr6	105960000	106880000	deDoc(M)
hES	chr6	106880000	107480000	deDoc(M)
hES	chr6	107480000	108400000	deDoc(M)
hES	chr6	108400000	108960000	deDoc(M)
hES	chr6	108960000	109520000	deDoc(M)
hES	chr6	109520000	109880000	deDoc(M)
hES	chr6	109880000	110480000	deDoc(M)
hES	chr6	110480000	110880000	deDoc(M)
hES	chr6	110880000	111680000	deDoc(M)
hES	chr6	111680000	111920000	deDoc(M)
hES	chr6	111920000	112120000	deDoc(M)
hES	chr6	112120000	112440000	deDoc(M)
hES	chr6	112480000	112760000	deDoc(M)
hES	chr6	112760000	113160000	deDoc(M)
hES	chr6	113160000	113720000	deDoc(M)
hES	chr6	113720000	114320000	deDoc(M)
hES	chr6	114320000	115040000	deDoc(M)
hES	chr6	115040000	115560000	deDoc(M)
hES	chr6	115560000	116000000	deDoc(M)
hES	chr6	116000000	116320000	deDoc(M)
hES	chr6	116320000	116680000	deDoc(M)
hES	chr6	116680000	117080000	deDoc(M)
hES	chr6	117080000	117720000	deDoc(M)
hES	chr6	117720000	118240000	deDoc(M)
hES	chr6	118240000	118720000	deDoc(M)
hES	chr6	118720000	119240000	deDoc(M)
hES	chr6	119240000	119480000	deDoc(M)
hES	chr6	119480000	120720000	deDoc(M)
hES	chr6	120720000	121600000	deDoc(M)
hES	chr6	121600000	122720000	deDoc(M)
hES	chr6	122720000	123720000	deDoc(M)
hES	chr6	123720000	124120000	deDoc(M)
hES	chr6	124120000	125200000	deDoc(M)
hES	chr6	125200000	125640000	deDoc(M)
hES	chr6	125640000	126160000	deDoc(M)
hES	chr6	126160000	126720000	deDoc(M)
hES	chr6	126720000	127560000	deDoc(M)
hES	chr6	127560000	128080000	deDoc(M)
hES	chr6	128080000	128720000	deDoc(M)
hES	chr6	128720000	129160000	deDoc(M)
hES	chr6	129160000	129840000	deDoc(M)
hES	chr6	129840000	130400000	deDoc(M)
hES	chr6	130400000	130680000	deDoc(M)
hES	chr6	130680000	131200000	deDoc(M)
hES	chr6	131200000	132000000	deDoc(M)
hES	chr6	132000000	132560000	deDoc(M)
hES	chr6	132560000	133200000	deDoc(M)
hES	chr6	133200000	133520000	deDoc(M)
hES	chr6	133520000	133920000	deDoc(M)
hES	chr6	133920000	134280000	deDoc(M)
hES	chr6	134280000	134480000	deDoc(M)
hES	chr6	134480000	135280000	deDoc(M)
hES	chr6	135280000	135840000	deDoc(M)
hES	chr6	135840000	136600000	deDoc(M)
hES	chr6	136600000	137320000	deDoc(M)
hES	chr6	137320000	138040000	deDoc(M)
hES	chr6	138040000	138360000	deDoc(M)
hES	chr6	138360000	139160000	deDoc(M)
hES	chr6	139160000	139720000	deDoc(M)
hES	chr6	139720000	140240000	deDoc(M)
hES	chr6	140240000	141960000	deDoc(M)
hES	chr6	141960000	142800000	deDoc(M)
hES	chr6	142800000	143880000	deDoc(M)
hES	chr6	143880000	144440000	deDoc(M)
hES	chr6	144440000	144840000	deDoc(M)
hES	chr6	144840000	146080000	deDoc(M)
hES	chr6	146080000	146400000	deDoc(M)
hES	chr6	146400000	147160000	deDoc(M)
hES	chr6	147160000	147720000	deDoc(M)
hES	chr6	147720000	148520000	deDoc(M)
hES	chr6	148520000	148920000	deDoc(M)
hES	chr6	148920000	149400000	deDoc(M)
hES	chr6	149400000	149840000	deDoc(M)
hES	chr6	149840000	150280000	deDoc(M)
hES	chr6	150280000	150760000	deDoc(M)
hES	chr6	150760000	151240000	deDoc(M)
hES	chr6	151240000	151720000	deDoc(M)
hES	chr6	151720000	152040000	deDoc(M)
hES	chr6	152040000	153360000	deDoc(M)
hES	chr6	153360000	154520000	deDoc(M)
hES	chr6	154520000	155000000	deDoc(M)
hES	chr6	155000000	155640000	deDoc(M)
hES	chr6	155640000	156920000	deDoc(M)
hES	chr6	156920000	157600000	deDoc(M)
hES	chr6	157600000	158440000	deDoc(M)
hES	chr6	158440000	159000000	deDoc(M)
hES	chr6	159000000	159480000	deDoc(M)
hES	chr6	159480000	160040000	deDoc(M)
hES	chr6	160040000	160200000	deDoc(M)
hES	chr6	160200000	161000000	deDoc(M)
hES	chr6	161000000	161720000	deDoc(M)
hES	chr6	161720000	162800000	deDoc(M)
hES	chr6	162800000	163200000	deDoc(M)
hES	chr6	163200000	164360000	deDoc(M)
hES	chr6	164360000	165600000	deDoc(M)
hES	chr6	165600000	166480000	deDoc(M)
hES	chr6	166480000	166760000	deDoc(M)
hES	chr6	166760000	167040000	deDoc(M)
hES	chr6	167040000	167320000	deDoc(M)
hES	chr6	167320000	167520000	deDoc(M)
hES	chr6	167520000	167720000	deDoc(M)
hES	chr6	167720000	168280000	deDoc(M)
hES	chr6	168280000	169040000	deDoc(M)
hES	chr6	169040000	169840000	deDoc(M)
hES	chr6	169840000	170760000	deDoc(M)
hES	chr7	120000	360000	deDoc(M)
hES	chr7	440000	920000	deDoc(M)
hES	chr7	920000	1480000	deDoc(M)
hES	chr7	1480000	1840000	deDoc(M)
hES	chr7	1840000	2360000	deDoc(M)
hES	chr7	2360000	2720000	deDoc(M)
hES	chr7	2720000	3200000	deDoc(M)
hES	chr7	3200000	3680000	deDoc(M)
hES	chr7	3680000	4120000	deDoc(M)
hES	chr7	4120000	4600000	deDoc(M)
hES	chr7	4600000	5240000	deDoc(M)
hES	chr7	5240000	5480000	deDoc(M)
hES	chr7	5480000	5840000	deDoc(M)
hES	chr7	5840000	6360000	deDoc(M)
hES	chr7	6360000	6520000	deDoc(M)
hES	chr7	6520000	6840000	deDoc(M)
hES	chr7	6840000	7080000	deDoc(M)
hES	chr7	7080000	7400000	deDoc(M)
hES	chr7	7400000	7640000	deDoc(M)
hES	chr7	7640000	8360000	deDoc(M)
hES	chr7	8360000	9440000	deDoc(M)
hES	chr7	9440000	10480000	deDoc(M)
hES	chr7	10480000	11360000	deDoc(M)
hES	chr7	11360000	12640000	deDoc(M)
hES	chr7	12640000	13280000	deDoc(M)
hES	chr7	13280000	14720000	deDoc(M)
hES	chr7	14720000	16000000	deDoc(M)
hES	chr7	16000000	16920000	deDoc(M)
hES	chr7	16920000	17680000	deDoc(M)
hES	chr7	17680000	18680000	deDoc(M)
hES	chr7	18680000	19720000	deDoc(M)
hES	chr7	19720000	20640000	deDoc(M)
hES	chr7	20640000	21280000	deDoc(M)
hES	chr7	21280000	22080000	deDoc(M)
hES	chr7	22080000	22520000	deDoc(M)
hES	chr7	22520000	23080000	deDoc(M)
hES	chr7	23080000	23520000	deDoc(M)
hES	chr7	23520000	23800000	deDoc(M)
hES	chr7	23800000	24280000	deDoc(M)
hES	chr7	24280000	24760000	deDoc(M)
hES	chr7	24760000	25160000	deDoc(M)
hES	chr7	25160000	25600000	deDoc(M)
hES	chr7	25600000	25880000	deDoc(M)
hES	chr7	25880000	26360000	deDoc(M)
[truncated: 253,708+ more rows]
